# Supplementary material for: Genetic heritability as a tool to evaluate the precision of 24-hour recall dietary questionnaire variables in UK Biobank
Source: Front Genet. 2023 Jan 4;13:1070511. doi: 10.3389/fgene.2022.1070511 (PMC9845390; doi:10.3389/fgene.2022.1070511)
Supplement: Supplementary file 1 [file Table1.XLSX]

## Sheet: Sheet1
Specific Phenotype Name Used in Analysis	Phenotype Type	Phenotype Method	Descriptive Phenotype Name	UKB Field(s)	SNP Heritability	Standard Error	P-value	Significant heritability	Intra-Class Correlation	Method with the highest heritability
addsalttofood_yesterday.104660.any.bin.prop	proportion	crude	add salt to food	104660	0.0513	0.0041	6.403e-36	yes	0.537272	crude
addsalttofood_yesterday.104660.any.bin.propEB	proportion	EB	add salt to food	104660	0.0488	0.0041	1.14938e-32	yes	0.537272	crude
alcohol_yesterday.total.num.average	average	crude	alcohol - any	100590:100630:100670:100710:100720:100730:100740	0.0475	0.004	1.59634e-32	yes	0.587701	EB
alcohol_yesterday.total.num.averageEB	average	EB	alcohol - any	100590:100630:100670:100710:100720:100730:100740	0.0498	0.0039	2.43549e-37	yes	0.587701	EB
alcohol_yesterday.total.num.prop	proportion	crude	alcohol - any	100590:100630:100670:100710:100720:100730:100740	0.042	0.0039	4.81003e-27	yes	0.587701	crude
alcohol_yesterday.total.num.propEB	proportion	EB	alcohol - any	100590:100630:100670:100710:100720:100730:100740	0.0404	0.0037	9.36033e-28	yes	0.587701	crude
anyalcoholglasses_yesterday.100580.any.bin.prop	proportion	crude	alcohol - any	100580	0.042	0.0039	4.81003e-27	yes	0.452056	crude
anyalcoholglasses_yesterday.100580.any.bin.propEB	proportion	EB	alcohol - any	100580	0.0404	0.0037	9.36033e-28	yes	0.452056	crude
anybread_yesterday.100940.any.bin.prop	proportion	crude	any bread use - any	100940	0.0231	0.0028	1.58395e-16	yes	0.237578	EB
anybread_yesterday.100940.any.bin.propEB	proportion	EB	any bread use - any	100940	0.0251	0.0029	4.92167e-18	yes	0.237578	EB
anybreadtype_yesterday_any.bin.prop	proportion	crude	any bread - any	20091:20092:20093:20094	0.0253	0.0029	2.68216e-18	yes	0.27827	equal
anybreadtype_yesterday_any.bin.propEB	proportion	EB	any bread - any	20091:20092:20093:20094	0.0253	0.0029	2.68216e-18	yes	0.27827	equal
anybreadtype_yesterday_mixed.bin.prop	proportion	crude	any bread - mixed	20091:20092:20093:20094	0.0071	0.0025	0.00451135	no	0.293566	EB
anybreadtype_yesterday_mixed.bin.propEB	proportion	EB	any bread - mixed	20091:20092:20093:20094	0.0082	0.0028	0.00340524	no	0.293566	EB
anybreadtype_yesterday_seeded.bin.prop	proportion	crude	any bread - seeded	20091:20092:20093:20094	0.0177	0.0026	9.91767e-12	yes	0.268683	crude
anybreadtype_yesterday_seeded.bin.propEB	proportion	EB	any bread - seeded	20091:20092:20093:20094	0.0157	0.0027	6.0701e-09	yes	0.268683	crude
anybreadtype_yesterday_white.bin.prop	proportion	crude	any bread - white	20091:20092:20093:20094	0.0268	0.0035	1.90115e-14	yes	0.315991	EB
anybreadtype_yesterday_white.bin.propEB	proportion	EB	any bread - white	20091:20092:20093:20094	0.0274	0.0037	1.3075e-13	yes	0.315991	EB
anybreadtype_yesterday_wholemeal.bin.prop	proportion	crude	any bread - wholemeal	20091:20092:20093:20094	0.016	0.0028	1.10166e-08	yes	0.323004	EB
anybreadtype_yesterday_wholemeal.bin.propEB	proportion	EB	any bread - wholemeal	20091:20092:20093:20094	0.0161	0.0027	2.47705e-09	yes	0.323004	EB
anybreakfastcereal_yesterday.100760.any.bin.prop	proportion	crude	breakfast cereal - any	100760	0.0419	0.0034	6.76666e-35	yes	0.534767	crude
anybreakfastcereal_yesterday.100760.any.bin.propEB	proportion	EB	breakfast cereal - any	100760	0.0358	0.003	7.93319e-33	yes	0.534767	crude
anycerealbowls_yesterday.total.num.average	average	crude	any cereal bowls	100770:100800:100810:100820:100830:100840:100850	0.039	0.0035	7.75895e-29	yes	0.507284	crude
anycerealbowls_yesterday.total.num.averageEB	average	EB	any cereal bowls	100770:100800:100810:100820:100830:100840:100850	0.0389	0.0033	4.50751e-32	yes	0.507284	crude
anycerealbowls_yesterday.total.num.prop	proportion	crude	any cereal bowls	100770:100800:100810:100820:100830:100840:100850	0.0402	0.0035	1.55644e-30	yes	0.507284	crude
anycerealbowls_yesterday.total.num.propEB	proportion	EB	any cereal bowls	100770:100800:100810:100820:100830:100840:100850	0.0348	0.0031	3.04595e-29	yes	0.507284	crude
anycheese_yesterday.102800.any.bin.prop	proportion	crude	cheese - any	102800	0.0273	0.0029	4.78548e-21	yes	0.222048	EB
anycheese_yesterday.102800.any.bin.propEB	proportion	EB	cheese - any	102800	0.0281	0.003	7.48594e-21	yes	0.222048	EB
anycoffee_yesterday.100240.any.bin.prop	proportion	crude	coffee - any	100240	0.0415	0.0037	3.39487e-29	yes	0.695464	crude
anycoffee_yesterday.100240.any.bin.propEB	proportion	EB	coffee - any	100240	0.0394	0.0038	3.45181e-25	yes	0.695464	crude
anydecafcoffee_yesterday.100360.any.bin.prop	proportion	crude	decaf coffee	100360	0.0145	0.0025	6.63149e-09	yes	0.610783	crude
anydecafcoffee_yesterday.100360.any.bin.propEB	proportion	EB	decaf coffee	100360	0.0129	0.0024	7.65827e-08	yes	0.610783	crude
anydecafcoffeetea_yesterday_any.bin.prop	proportion	crude	decaf coffee/tea - any	100360:100470	0.0128	0.0024	9.64261e-08	yes	0.615219	crude
anydecafcoffeetea_yesterday_any.bin.propEB	proportion	EB	decaf coffee/tea - any	100360:100470	0.0125	0.0024	1.90544e-07	yes	0.615219	crude
anydecaftea_yesterday.100470.any.bin.prop	proportion	crude	decaf tea	100470	0.0002	0.0025	0.936237	no	0.574063	EB
anydecaftea_yesterday.100470.any.bin.propEB	proportion	EB	decaf tea	100470	0.0003	0.0024	0.900524	no	0.574063	EB
anydessert_yesterday.102130.any.bin.prop	proportion	crude	dessert - any	102130	0.0269	0.0029	1.76188e-20	yes	0.208165	EB
anydessert_yesterday.102130.any.bin.propEB	proportion	EB	dessert - any	102130	0.0293	0.0029	5.33332e-24	yes	0.208165	EB
anyeggs_yesterday.102930.any.bin.prop	proportion	crude	eggs - any	102930	0.0093	0.0029	0.00134175	no	0.160926	EB
anyeggs_yesterday.102930.any.bin.propEB	proportion	EB	eggs - any	102930	0.0111	0.003	0.000215599	yes	0.160926	EB
anyeggs_yesterday.102930.any.bin.propEB	proportion	crude	fish - any	103140	0.0099	0.0027	0.000245733	yes	0.129282	EB
anyfish_yesterday.103140.any.bin.propEB	proportion	EB	fish - any	103140	0.0103	0.0027	0.000136285	yes	0.129282	EB
anyfruit_yesterday.104400.any.bin.prop	proportion	crude	fruit - any	104400	0.0418	0.0046	1.0185e-19	yes	0.395109	EB
anyfruit_yesterday.104400.any.bin.propEB	proportion	EB	fruit - any	104400	0.0433	0.0044	7.50298e-23	yes	0.395109	EB
anymeat_yesterday.103000.any.bin.prop	proportion	crude	meat - any	103000	0.0224	0.0027	1.07407e-16	yes	0.298809	EB
anymeat_yesterday.103000.any.bin.propEB	proportion	EB	meat - any	103000	0.0257	0.0031	1.12942e-16	yes	0.298809	EB
anysavorysnacks_yesterday.102400.any.bin.prop	proportion	crude	savory snacks - any	102400	0.0267	0.0029	3.3569e-20	yes	0.269101	EB
anysavorysnacks_yesterday.102400.any.bin.propEB	proportion	EB	savory snacks - any	102400	0.0282	0.0031	9.30546e-20	yes	0.269101	EB
anysouptype_yesterday_any.bin.prop	proportion	crude	any soup - any	20108:20109	0.0098	0.0026	0.000163751	yes	0.15874	EB
anysouptype_yesterday_any.bin.propEB	proportion	EB	any soup - any	20108:20109	0.0099	0.0027	0.000245733	yes	0.15874	EB
anysouptype_yesterday_fish.bin.prop	proportion	crude	any soup - fish	20108:20109	-0.0017	0.0027	0.528937	no	0.0663074	EB
anysouptype_yesterday_fish.bin.propEB	proportion	EB	any soup - fish	20108:20109	0.0004	0.0026	0.877731	no	0.0663074	EB
anysouptype_yesterday_meat.bin.prop	proportion	crude	any soup - meat	20108:20109	-5.4912e-05	0.0023	0.980952	no	0.0677005	crude
anysouptype_yesterday_meat.bin.propEB	proportion	EB	any soup - meat	20108:20109	-0.0032	0.0023	0.164133	no	0.0677005	crude
anysouptype_yesterday_pasta.bin.prop	proportion	crude	any soup - pasta	20108:20109	0.0007	0.0024	0.770541	no	0.0306231	crude
anysouptype_yesterday_pasta.bin.propEB	proportion	EB	any soup - pasta	20108:20109	-0.004	0.0023	0.0820118	no	0.0306231	crude
anysouptype_yesterday_pulses.bin.prop	proportion	crude	any soup - pulses	20108:20109	0.004	0.0027	0.138478	no	0.112504	EB
anysouptype_yesterday_pulses.bin.propEB	proportion	EB	any soup - pulses	20108:20109	0.0046	0.0029	0.112692	no	0.112504	EB
anysouptype_yesterday_vegetables.bin.prop	proportion	crude	any soup - vegetables	20108:20109	0.0033	0.0023	0.151349	no	0.124943	EB
anysouptype_yesterday_vegetables.bin.propEB	proportion	EB	any soup - vegetables	20108:20109	0.0051	0.0025	0.0413503	no	0.124943	EB
anyspreadsauce_yesterday.103310.any.bin.prop	proportion	crude	spread/sauce type use - any	103310	0.0268	0.0034	3.21273e-15	yes	0.238274	EB
anyspreadsauce_yesterday.103310.any.bin.propEB	proportion	EB	spread/sauce type use - any	103310	0.0271	0.0037	2.40105e-13	yes	0.238274	EB
anysweets_yesterday.102250.any.bin.prop	proportion	crude	sweet snacks - any	102250	0.0379	0.0033	1.57211e-30	yes	0.292502	EB
anysweets_yesterday.102250.any.bin.propEB	proportion	EB	sweet snacks - any	102250	0.0396	0.0034	2.37515e-31	yes	0.292502	EB
anytea_yesterday.100390.any.bin.prop	proportion	crude	tea - any	100390	0.037	0.0034	1.39904e-27	yes	0.753705	crude
anytea_yesterday.100390.any.bin.propEB	proportion	EB	tea - any	100390	0.0341	0.0034	1.13189e-23	yes	0.753705	crude
anyveg_yesterday.103990.any.bin.prop	proportion	crude	beans/vegetables - any	103990	0.0154	0.0026	3.15973e-09	yes	0.139568	EB
anyveg_yesterday.103990.any.bin.propEB	proportion	EB	beans/vegetables - any	103990	0.0203	0.003	1.31783e-11	yes	0.139568	EB
anyyogurtoricecream_yesterday.102080.any.bin.prop	proportion	crude	yogurt/ice cream - any	102080	0.0279	0.0032	2.8129e-18	yes	0.345022	crude
anyyogurtoricecream_yesterday.102080.any.bin.propEB	proportion	EB	yogurt/ice cream - any	102080	0.0267	0.0031	7.12332e-18	yes	0.345022	crude
appleservings_yesterday.104450.num.average	average	crude	apple servings	104450	0.0444	0.0039	4.98879e-30	yes	0.491291	EB
appleservings_yesterday.104450.num.averageEB	average	EB	apple servings	104450	0.0464	0.004	4.12078e-31	yes	0.491291	EB
appleservings_yesterday.104450.num.prop	proportion	crude	apple servings	104450	0.0423	0.0037	2.87928e-30	yes	0.491291	EB
appleservings_yesterday.104450.num.propEB	proportion	EB	apple servings	104450	0.0438	0.0038	9.72156e-31	yes	0.491291	EB
avocadoservings_yesterday.104100.num.average	average	crude	avocado servings	104100	0.0092	0.0031	0.00299996	no	0.225379	EB
avocadoservings_yesterday.104100.num.averageEB	average	EB	avocado servings	104100	0.0095	0.0029	0.0010534	yes	0.225379	EB
avocadoservings_yesterday.104100.num.prop	proportion	crude	avocado servings	104100	0.0092	0.0029	0.00151177	no	0.225379	EB
avocadoservings_yesterday.104100.num.propEB	proportion	EB	avocado servings	104100	0.0106	0.0029	0.000257009	yes	0.225379	EB
baconservings_yesterday.103070.num.average	average	crude	bacon servings	103070	0.0032	0.0024	0.182422	no	0.0920587	EB
baconservings_yesterday.103070.num.averageEB	average	EB	bacon servings	103070	0.0053	0.0026	0.0415038	no	0.0920587	EB
baconservings_yesterday.103070.num.prop	proportion	crude	bacon servings	103070	0.0043	0.0024	0.0731864	no	0.0920587	EB
baconservings_yesterday.103070.num.propEB	proportion	EB	bacon servings	103070	0.0075	0.0025	0.0026998	no	0.0920587	EB
baguetteitems_yesterday.101020.num.average	average	crude	baguette servings	101020	0.0053	0.0023	0.0212031	no	0.0708498	equal
baguetteitems_yesterday.101020.num.averageEB	average	EB	baguette servings	101020	0.0053	0.0023	0.0212031	no	0.0708498	equal
baguetteitems_yesterday.101020.num.prop	proportion	crude	baguette servings	101020	0.0033	0.0024	0.169131	no	0.0708498	EB
baguetteitems_yesterday.101020.num.propEB	proportion	EB	baguette servings	101020	0.0045	0.0023	0.0504037	no	0.0708498	EB
baguetteitemswithbutter_yesterday.101350.num.average	average	crude	baguette servings with butter	101350	0.0052	0.0026	0.0455003	no	0.0579399	crude
baguetteitemswithbutter_yesterday.101350.num.averageEB	average	EB	baguette servings with butter	101350	0.0048	0.0027	0.0754404	no	0.0579399	crude
baguetteitemswithbutter_yesterday.101350.num.prop	proportion	crude	baguette servings with butter	101350	0.0037	0.0025	0.138873	no	0.0579399	EB
baguetteitemswithbutter_yesterday.101350.num.propEB	proportion	EB	baguette servings with butter	101350	0.0043	0.0026	0.0981588	no	0.0579399	EB
baguettetype_yesterday.20092.any.bin.prop	proportion	crude	baguette type - any	20092	0.0032	0.0024	0.182422	no	0.0985909	EB
baguettetype_yesterday.20092.any.bin.propEB	proportion	EB	baguette type - any	20092	0.0044	0.0023	0.0557425	no	0.0985909	EB
baguettetype_yesterday.20092.mixed.bin.prop	proportion	crude	baguette type - mixed	20092	-0.0007	0.0022	0.750347	no	0.0743884	crude
baguettetype_yesterday.20092.mixed.bin.propEB	proportion	EB	baguette type - mixed	20092	-0.0008	0.0024	0.738883	no	0.0743884	crude
baguettetype_yesterday.20092.seeded.bin.prop	proportion	crude	baguette type - seeded	20092	0.0016	0.0027	0.553454	no	0.0322547	EB
baguettetype_yesterday.20092.seeded.bin.propEB	proportion	EB	baguette type - seeded	20092	0.0046	0.0025	0.0657682	no	0.0322547	EB
baguettetype_yesterday.20092.white.bin.prop	proportion	crude	baguette type - white	20092	0.006	0.0025	0.0163951	no	0.100713	equal
baguettetype_yesterday.20092.white.bin.propEB	proportion	EB	baguette type - white	20092	0.006	0.0023	0.0090888	no	0.100713	equal
baguettetype_yesterday.20092.wholemeal.bin.prop	proportion	crude	baguette type - wholemeal	20092	0.004	0.0025	0.109599	no	0.0332052	EB
baguettetype_yesterday.20092.wholemeal.bin.propEB	proportion	EB	baguette type - wholemeal	20092	0.0054	0.0026	0.0378087	no	0.0332052	EB
bakedbeanservings_yesterday.104000.num.average	average	crude	baked bean servings	104000	0.0042	0.0026	0.106227	no	0.0899542	EB
bakedbeanservings_yesterday.104000.num.averageEB	average	EB	baked bean servings	104000	0.0065	0.0025	0.00932238	no	0.0899542	EB
bakedbeanservings_yesterday.104000.num.prop	proportion	crude	baked bean servings	104000	0.0035	0.0028	0.2113	no	0.0899542	EB
bakedbeanservings_yesterday.104000.num.propEB	proportion	EB	baked bean servings	104000	0.006	0.0029	0.0385493	no	0.0899542	EB
bakedpotatoesservings_yesterday.104030.num.average	average	crude	baked potatoes servings	104030	0.0059	0.0023	0.0103111	no	0.147778	EB
bakedpotatoesservings_yesterday.104030.num.averageEB	average	EB	baked potatoes servings	104030	0.0078	0.0021	0.000203778	yes	0.147778	EB
bakedpotatoesservings_yesterday.104030.num.prop	proportion	crude	baked potatoes servings	104030	0.0074	0.0024	0.00204696	no	0.147778	EB
bakedpotatoesservings_yesterday.104030.num.propEB	proportion	EB	baked potatoes servings	104030	0.008	0.0024	0.000858121	yes	0.147778	EB
bananaservings_yesterday.104460.num.average	average	crude	banana servings	104460	0.0371	0.0055	1.52549e-11	yes	0.444239	EB
bananaservings_yesterday.104460.num.averageEB	average	EB	banana servings	104460	0.0386	0.0057	1.27076e-11	yes	0.444239	EB
bananaservings_yesterday.104460.num.prop	proportion	crude	banana servings	104460	0.0338	0.0045	5.86276e-14	yes	0.444239	EB
bananaservings_yesterday.104460.num.propEB	proportion	EB	banana servings	104460	0.0347	0.0044	3.11119e-15	yes	0.444239	EB
bapitems_yesterday.101090.num.average	average	crude	bap servings	101090	0.0011	0.0027	0.683709	no	0.0849066	crude
bapitems_yesterday.101090.num.averageEB	average	EB	bap servings	101090	-0.0005	0.0025	0.841481	no	0.0849066	crude
bapitems_yesterday.101090.num.prop	proportion	crude	bap servings	101090	0.0026	0.0027	0.335566	no	0.0849066	crude
bapitems_yesterday.101090.num.propEB	proportion	EB	bap servings	101090	0.0006	0.0026	0.817494	no	0.0849066	crude
bapitemswithbutter_yesterday.101390.num.average	average	crude	bap servings with butter	101390	-0.0035	0.0027	0.194873	no	0.0946085	EB
bapitemswithbutter_yesterday.101390.num.averageEB	average	EB	bap servings with butter	101390	-0.003	0.0026	0.248563	no	0.0946085	EB
bapitemswithbutter_yesterday.101390.num.prop	proportion	crude	bap servings with butter	101390	-0.0015	0.0025	0.548506	no	0.0946085	crude
bapitemswithbutter_yesterday.101390.num.propEB	proportion	EB	bap servings with butter	101390	-0.0028	0.0025	0.262714	no	0.0946085	crude
baptype_yesterday.20093.any.bin.prop	proportion	crude	bap type - any	20093	0.0028	0.0028	0.317311	no	0.0954464	crude
baptype_yesterday.20093.any.bin.propEB	proportion	EB	bap type - any	20093	0.0011	0.0026	0.672239	no	0.0954464	crude
baptype_yesterday.20093.mixed.bin.prop	proportion	crude	bap type - mixed	20093	-0.0015	0.0024	0.531971	no	0.101367	EB
baptype_yesterday.20093.mixed.bin.propEB	proportion	EB	bap type - mixed	20093	9.2726e-05	0.0025	0.970413	no	0.101367	EB
baptype_yesterday.20093.seeded.bin.prop	proportion	crude	bap type - seeded	20093	-0.0011	0.0023	0.632465	no	0.0346199	crude
baptype_yesterday.20093.seeded.bin.propEB	proportion	EB	bap type - seeded	20093	-0.0035	0.0023	0.128074	no	0.0346199	crude
baptype_yesterday.20093.white.bin.prop	proportion	crude	bap type - white	20093	0.0003	0.0025	0.904483	no	0.0552805	EB
baptype_yesterday.20093.white.bin.propEB	proportion	EB	bap type - white	20093	0.0014	0.0024	0.559669	no	0.0552805	EB
baptype_yesterday.20093.wholemeal.bin.prop	proportion	crude	bap type - wholemeal	20093	0.0046	0.003	0.125194	no	0.112025	crude
baptype_yesterday.20093.wholemeal.bin.propEB	proportion	EB	bap type - wholemeal	20093	0.0015	0.0028	0.592156	no	0.112025	crude
batteredfishservings_yesterday.103180.num.average	average	crude	battered fish servings	103180	0.0006	0.0025	0.81033	no	0.0294126	EB
batteredfishservings_yesterday.103180.num.averageEB	average	EB	battered fish servings	103180	0.0024	0.0025	0.337055	no	0.0294126	EB
batteredfishservings_yesterday.103180.num.prop	proportion	crude	battered fish servings	103180	-0.0002	0.0024	0.933586	no	0.0294126	EB
batteredfishservings_yesterday.103180.num.propEB	proportion	EB	battered fish servings	103180	0.0024	0.0023	0.296727	no	0.0294126	EB
bean_yesterday.total.num.average	average	crude	bean servings - any	104000:104010	0.0062	0.0023	0.0070251	no	0.148215	EB
bean_yesterday.total.num.averageEB	average	EB	bean servings - any	104000:104010	0.0089	0.0026	0.000619166	yes	0.148215	EB
bean_yesterday.total.num.prop	proportion	crude	bean servings - any	104000:104010	0.0067	0.0025	0.00736222	no	0.148215	EB
bean_yesterday.total.num.propEB	proportion	EB	bean servings - any	104000:104010	0.0092	0.0028	0.00101724	yes	0.148215	EB
beanservings_yesterday.104010.num.average	average	crude	bean servings	104010	0.011	0.0026	2.32894e-05	yes	0.189315	EB
beanservings_yesterday.104010.num.averageEB	average	EB	bean servings	104010	0.0136	0.0029	2.73666e-06	yes	0.189315	EB
beanservings_yesterday.104010.num.prop	proportion	crude	bean servings	104010	0.0127	0.0027	2.55484e-06	yes	0.189315	EB
beanservings_yesterday.104010.num.propEB	proportion	EB	bean servings	104010	0.0146	0.0029	4.79141e-07	yes	0.189315	EB
beefservings_yesterday.103020.num.average	average	crude	beef servings	103020	0.0054	0.0025	0.0307727	no	0.0832106	EB
beefservings_yesterday.103020.num.averageEB	average	EB	beef servings	103020	0.0061	0.0025	0.0146873	no	0.0832106	EB
beefservings_yesterday.103020.num.prop	proportion	crude	beef servings	103020	0.0068	0.0026	0.0089127	no	0.0832106	EB
beefservings_yesterday.103020.num.propEB	proportion	EB	beef servings	103020	0.0074	0.0026	0.00442508	no	0.0832106	EB
beerciderglasses_yesterday.100710.num.average	average	crude	beer/cider glasses	100710	0.018	0.0032	1.85508e-08	yes	0.525552	EB
beerciderglasses_yesterday.100710.num.averageEB	average	EB	beer/cider glasses	100710	0.0206	0.0033	4.3084e-10	yes	0.525552	EB
beerciderglasses_yesterday.100710.num.prop	proportion	crude	beer/cider glasses	100710	0.0173	0.0031	2.39628e-08	yes	0.525552	EB
beerciderglasses_yesterday.100710.num.propEB	proportion	EB	beer/cider glasses	100710	0.0178	0.0031	9.36005e-09	yes	0.525552	EB
beetrootservings_yesterday.104130.num.average	average	crude	beet root servings	104130	0.0071	0.0024	0.00309307	no	0.169505	crude
beetrootservings_yesterday.104130.num.averageEB	average	EB	beet root servings	104130	0.0067	0.0026	0.00996841	no	0.169505	crude
beetrootservings_yesterday.104130.num.prop	proportion	crude	beet root servings	104130	0.0078	0.0024	0.00115405	no	0.169505	EB
beetrootservings_yesterday.104130.num.propEB	proportion	EB	beet root servings	104130	0.0085	0.0027	0.00164308	no	0.169505	EB
berryservings_yesterday.104470.num.average	average	crude	berry servings	104470	0.0139	0.0026	8.98429e-08	yes	0.233806	EB
berryservings_yesterday.104470.num.averageEB	average	EB	berry servings	104470	0.0153	0.0027	1.45602e-08	yes	0.233806	EB
berryservings_yesterday.104470.num.prop	proportion	crude	berry servings	104470	0.0136	0.0027	4.72793e-07	yes	0.233806	EB
berryservings_yesterday.104470.num.propEB	proportion	EB	berry servings	104470	0.0167	0.0029	8.4804e-09	yes	0.233806	EB
bluecheeseservings_yesterday.102840.num.average	average	crude	blue cheese servings	102840	0.0068	0.0025	0.00652819	no	0.0990617	crude
bluecheeseservings_yesterday.102840.num.averageEB	average	EB	blue cheese servings	102840	0.0066	0.0028	0.0184162	no	0.0990617	crude
bluecheeseservings_yesterday.102840.num.prop	proportion	crude	blue cheese servings	102840	0.0053	0.0023	0.0212031	no	0.0990617	EB
bluecheeseservings_yesterday.102840.num.propEB	proportion	EB	blue cheese servings	102840	0.0069	0.0026	0.00795801	no	0.0990617	EB
brancerealbowls_yesterday.100840.num.average	average	crude	bran cereal bowls	100840	0.0042	0.0025	0.0929573	no	0.484601	EB
brancerealbowls_yesterday.100840.num.averageEB	average	EB	bran cereal bowls	100840	0.0045	0.0026	0.0834929	no	0.484601	EB
brancerealbowls_yesterday.100840.num.prop	proportion	crude	bran cereal bowls	100840	0.0055	0.0026	0.0343972	no	0.484601	EB
brancerealbowls_yesterday.100840.num.propEB	proportion	EB	bran cereal bowls	100840	0.007	0.0029	0.0157874	no	0.484601	EB
bread_yesterday.total.num.average	average	crude	bread servings - any	100950:101020:101090:101160:101230:101240:101250:101260:101270	0.0307	0.0031	4.0306e-23	yes	0.382587	EB
bread_yesterday.total.num.averageEB	average	EB	bread servings - any	100950:101020:101090:101160:101230:101240:101250:101260:101270	0.0324	0.0035	2.09976e-20	yes	0.382587	EB
bread_yesterday.total.num.prop	proportion	crude	bread servings - any	100950:101020:101090:101160:101230:101240:101250:101260:101270	0.0231	0.0028	1.58395e-16	yes	0.382587	EB
bread_yesterday.total.num.propEB	proportion	EB	bread servings - any	100950:101020:101090:101160:101230:101240:101250:101260:101270	0.0251	0.0029	4.92167e-18	yes	0.382587	EB
breadbutter_yesterday.total.num.average	average	crude	bread on butter servings	101310:101350:101390:101430:101470:101510:101550	0.0097	0.0028	0.000531642	yes	0.250059	EB
breadbutter_yesterday.total.num.averageEB	average	EB	bread on butter servings	101310:101350:101390:101430:101470:101510:101550	0.0118	0.0029	4.72223e-05	yes	0.250059	EB
breadbutter_yesterday.total.num.prop	proportion	crude	bread on butter servings	101310:101350:101390:101430:101470:101510:101550	0.0114	0.0025	5.11536e-06	yes	0.250059	EB
breadbutter_yesterday.total.num.propEB	proportion	EB	bread on butter servings	101310:101350:101390:101430:101470:101510:101550	0.0129	0.0026	6.9937e-07	yes	0.250059	EB
breadedfishservings_yesterday.103170.num.average	average	crude	breaded fish servings	103170	-0.0002	0.0024	0.933586	no	0.0232587	crude
breadedfishservings_yesterday.103170.num.averageEB	average	EB	breaded fish servings	103170	-0.0008	0.0025	0.748968	no	0.0232587	crude
breadedfishservings_yesterday.103170.num.prop	proportion	crude	breaded fish servings	103170	0.0004	0.0026	0.877731	no	0.0232587	EB
breadedfishservings_yesterday.103170.num.propEB	proportion	EB	breaded fish servings	103170	0.0012	0.0026	0.644412	no	0.0232587	EB
breadslices_yesterday.100950.num.average	average	crude	bread slices	100950	0.0265	0.0029	6.36585e-20	yes	0.430271	EB
breadslices_yesterday.100950.num.averageEB	average	EB	bread slices	100950	0.0282	0.0031	9.30546e-20	yes	0.430271	EB
breadslices_yesterday.100950.num.prop	proportion	crude	bread slices	100950	0.0189	0.0028	1.47845e-11	yes	0.430271	EB
breadslices_yesterday.100950.num.propEB	proportion	EB	bread slices	100950	0.0198	0.0029	8.63552e-12	yes	0.430271	EB
breadsliceswithbutter_yesterday.101310.num.average	average	crude	bread slices with butter	101310	0.0067	0.0027	0.0130838	no	0.240138	crude
breadsliceswithbutter_yesterday.101310.num.averageEB	average	EB	bread slices with butter	101310	0.0066	0.0028	0.0184162	no	0.240138	crude
breadsliceswithbutter_yesterday.101310.num.prop	proportion	crude	bread slices with butter	101310	0.0067	0.0027	0.0130838	no	0.240138	crude
breadsliceswithbutter_yesterday.101310.num.propEB	proportion	EB	bread slices with butter	101310	0.0061	0.0028	0.0293635	no	0.240138	crude
breadtype_yesterday.20091.any.bin.prop	proportion	crude	bread type - any	20091	0.0185	0.0028	3.91808e-11	yes	0.291114	EB
breadtype_yesterday.20091.any.bin.propEB	proportion	EB	bread type - any	20091	0.0194	0.0028	4.25112e-12	yes	0.291114	EB
breadtype_yesterday.20091.mixed.bin.prop	proportion	crude	bread type - mixed	20091	0.0029	0.0025	0.246049	no	0.283799	EB
breadtype_yesterday.20091.mixed.bin.propEB	proportion	EB	bread type - mixed	20091	0.0039	0.0025	0.11876	no	0.283799	EB
breadtype_yesterday.20091.seeded.bin.prop	proportion	crude	bread type - seeded	20091	0.0159	0.0028	1.35824e-08	yes	0.279496	crude
breadtype_yesterday.20091.seeded.bin.propEB	proportion	EB	bread type - seeded	20091	0.0135	0.0028	1.42534e-06	yes	0.279496	crude
breadtype_yesterday.20091.white.bin.prop	proportion	crude	bread type - white	20091	0.0286	0.0033	4.44955e-18	yes	0.367932	crude
breadtype_yesterday.20091.white.bin.propEB	proportion	EB	bread type - white	20091	0.0283	0.0032	9.25586e-19	yes	0.367932	crude
breadtype_yesterday.20091.wholemeal.bin.prop	proportion	crude	bread type - wholemeal	20091	0.0152	0.0026	5.03069e-09	yes	0.329049	crude
breadtype_yesterday.20091.wholemeal.bin.propEB	proportion	EB	bread type - wholemeal	20091	0.0144	0.0026	3.0514e-08	yes	0.329049	crude
broadbeanservings_yesterday.104110.num.average	average	crude	broad bean servings	104110	0.0042	0.0026	0.106227	no	0.0608073	EB
broadbeanservings_yesterday.104110.num.averageEB	average	EB	broad bean servings	104110	0.0048	0.0026	0.0648699	no	0.0608073	EB
broadbeanservings_yesterday.104110.num.prop	proportion	crude	broad bean servings	104110	0.0055	0.0028	0.049497	no	0.0608073	EB
broadbeanservings_yesterday.104110.num.propEB	proportion	EB	broad bean servings	104110	0.0066	0.0027	0.0145075	no	0.0608073	EB
broccoliservings_yesterday.104140.num.average	average	crude	broccoli servings	104140	0.0082	0.0027	0.00238916	no	0.159719	EB
broccoliservings_yesterday.104140.num.averageEB	average	EB	broccoli servings	104140	0.0111	0.0027	3.9376e-05	yes	0.159719	EB
broccoliservings_yesterday.104140.num.prop	proportion	crude	broccoli servings	104140	0.0106	0.0029	0.000257009	yes	0.159719	EB
broccoliservings_yesterday.104140.num.propEB	proportion	EB	broccoli servings	104140	0.0123	0.0028	1.11871e-05	yes	0.159719	EB
brownriceservings_yesterday.102740.num.average	average	crude	brown rice servings	102740	-0.0001	0.0023	0.96532	no	0.111208	EB
brownriceservings_yesterday.102740.num.averageEB	average	EB	brown rice servings	102740	0.0009	0.0022	0.682473	no	0.111208	EB
brownriceservings_yesterday.102740.num.prop	proportion	crude	brown rice servings	102740	-0.0014	0.0022	0.524539	no	0.111208	EB
brownriceservings_yesterday.102740.num.propEB	proportion	EB	brown rice servings	102740	-0.0008	0.0021	0.703239	no	0.111208	EB
butternutservings_yesterday.104150.num.average	average	crude	butternut squash servings	104150	-0.0029	0.0025	0.246049	no	0.116665	EB
butternutservings_yesterday.104150.num.averageEB	average	EB	butternut squash servings	104150	-0.0007	0.0025	0.779478	no	0.116665	EB
butternutservings_yesterday.104150.num.prop	proportion	crude	butternut squash servings	104150	-0.0006	0.0024	0.802587	no	0.116665	EB
butternutservings_yesterday.104150.num.propEB	proportion	EB	butternut squash servings	104150	0.0008	0.0024	0.738883	no	0.116665	EB
butteronpotatoes_yesterday.104040.any.bin.prop	proportion	crude	butter on potatoes	104040	0.0023	0.0023	0.317311	no	0.0701634	EB
butteronpotatoes_yesterday.104040.any.bin.propEB	proportion	EB	butter on potatoes	104040	0.0058	0.0024	0.0156634	no	0.0701634	EB
cabbageservings_yesterday.104160.num.average	average	crude	cabbage servings	104160	0.0071	0.0026	0.00631867	no	0.129103	crude
cabbageservings_yesterday.104160.num.averageEB	average	EB	cabbage servings	104160	0.0063	0.0026	0.0153897	no	0.129103	crude
cabbageservings_yesterday.104160.num.prop	proportion	crude	cabbage servings	104160	0.0072	0.0028	0.010128	no	0.129103	equal
cabbageservings_yesterday.104160.num.propEB	proportion	EB	cabbage servings	104160	0.0072	0.0026	0.00561888	no	0.129103	equal
cakeservings_yesterday.102190.num.average	average	crude	cake servings	102190	0.0134	0.0025	8.3222e-08	yes	0.142382	EB
cakeservings_yesterday.102190.num.averageEB	average	EB	cake servings	102190	0.0174	0.0026	2.19678e-11	yes	0.142382	EB
cakeservings_yesterday.102190.num.prop	proportion	crude	cake servings	102190	0.0139	0.0026	8.98429e-08	yes	0.142382	EB
cakeservings_yesterday.102190.num.propEB	proportion	EB	cake servings	102190	0.017	0.0027	3.04841e-10	yes	0.142382	EB
cannedsoupservings_yesterday.102540.num.average	average	crude	canned soup servings	102540	0.0048	0.0026	0.0648699	no	0.169525	EB
cannedsoupservings_yesterday.102540.num.averageEB	average	EB	canned soup servings	102540	0.0056	0.0026	0.0312522	no	0.169525	EB
cannedsoupservings_yesterday.102540.num.prop	proportion	crude	canned soup servings	102540	0.0039	0.0025	0.11876	no	0.169525	EB
cannedsoupservings_yesterday.102540.num.propEB	proportion	EB	canned soup servings	102540	0.0041	0.0025	0.101005	no	0.169525	EB
cannedsouptype_yesterday.20108.any.bin.prop	proportion	crude	canned soup - any	20108	0.0052	0.0025	0.0375255	no	0.171994	crude
cannedsouptype_yesterday.20108.any.bin.propEB	proportion	EB	canned soup - any	20108	0.0048	0.0024	0.0455003	no	0.171994	crude
cannedsouptype_yesterday.20108.fish.bin.prop	proportion	crude	canned soup - fish	20108	-0.0016	0.0026	0.538301	no	-0.000484496	EB
cannedsouptype_yesterday.20108.fish.bin.propEB	proportion	EB	canned soup - fish	20108	-0.0014	0.0024	0.559669	no	-0.000484496	EB
cannedsouptype_yesterday.20108.meat.bin.prop	proportion	crude	canned soup - meat	20108	0.0003	0.0025	0.904483	no	0.107409	crude
cannedsouptype_yesterday.20108.meat.bin.propEB	proportion	EB	canned soup - meat	20108	-0.0015	0.0024	0.531971	no	0.107409	crude
cannedsouptype_yesterday.20108.pasta.bin.prop	proportion	crude	canned soup - pasta	20108	0.0007	0.0024	0.770541	no	-0.00106651	crude
cannedsouptype_yesterday.20108.pasta.bin.propEB	proportion	EB	canned soup - pasta	20108	-0.0029	0.0024	0.226919	no	-0.00106651	crude
cannedsouptype_yesterday.20108.pulses.bin.prop	proportion	crude	canned soup - pulses	20108	0.0043	0.0024	0.0731864	no	0.116383	EB
cannedsouptype_yesterday.20108.pulses.bin.propEB	proportion	EB	canned soup - pulses	20108	0.0075	0.0025	0.0026998	no	0.116383	EB
cannedsouptype_yesterday.20108.vegetables.bin.prop	proportion	crude	canned soup - vegetable	20108	0.0025	0.0027	0.354484	no	0.113295	crude
cannedsouptype_yesterday.20108.vegetables.bin.propEB	proportion	EB	canned soup - vegetable	20108	0.0018	0.0027	0.504985	no	0.113295	crude
cannedtomatoservings_yesterday.104350.num.average	average	crude	canned tomato servings	104350	0.005	0.0025	0.0455003	no	0.063874	EB
cannedtomatoservings_yesterday.104350.num.averageEB	average	EB	canned tomato servings	104350	0.0076	0.0027	0.00488053	no	0.063874	EB
cannedtomatoservings_yesterday.104350.num.prop	proportion	crude	canned tomato servings	104350	0.0023	0.0026	0.376364	no	0.063874	EB
cannedtomatoservings_yesterday.104350.num.propEB	proportion	EB	canned tomato servings	104350	0.0044	0.0025	0.0784078	no	0.063874	EB
cannedtunaservings_yesterday.103150.num.average	average	crude	canned tuna servings	103150	-0.0004	0.0022	0.855725	no	0.121901	EB
cannedtunaservings_yesterday.103150.num.averageEB	average	EB	canned tuna servings	103150	0.004	0.0023	0.0820118	no	0.121901	EB
cannedtunaservings_yesterday.103150.num.prop	proportion	crude	canned tuna servings	103150	-0.0009	0.0023	0.695572	no	0.121901	EB
cannedtunaservings_yesterday.103150.num.propEB	proportion	EB	canned tuna servings	103150	0.0028	0.0024	0.243345	no	0.121901	EB
cappuccinoglasses_yesterday.100290.num.average	average	crude	cappuccino glasses	100290	0.0078	0.0028	0.00534099	no	0.43343	EB
cappuccinoglasses_yesterday.100290.num.averageEB	average	EB	cappuccino glasses	100290	0.0097	0.0028	0.000531642	yes	0.43343	EB
cappuccinoglasses_yesterday.100290.num.prop	proportion	crude	cappuccino glasses	100290	0.0122	0.0028	1.31771e-05	yes	0.43343	crude
cappuccinoglasses_yesterday.100290.num.propEB	proportion	EB	cappuccino glasses	100290	0.0112	0.0027	3.35175e-05	yes	0.43343	crude
carbonateddrinksglasses_yesterday.100170.num.average	average	crude	carbonated drink glasses	100170	0.0118	0.0025	2.35845e-06	yes	0.253412	EB
carbonateddrinksglasses_yesterday.100170.num.averageEB	average	EB	carbonated drink glasses	100170	0.0125	0.0027	3.6632e-06	yes	0.253412	EB
carbonateddrinksglasses_yesterday.100170.num.prop	proportion	crude	carbonated drink glasses	100170	0.0091	0.0027	0.000750672	yes	0.253412	EB
carbonateddrinksglasses_yesterday.100170.num.propEB	proportion	EB	carbonated drink glasses	100170	0.011	0.0027	4.61978e-05	yes	0.253412	EB
carrotservings_yesterday.104170.num.average	average	crude	carrot servings	104170	0.0074	0.0025	0.00307639	no	0.219282	EB
carrotservings_yesterday.104170.num.averageEB	average	EB	carrot servings	104170	0.0109	0.0027	5.41305e-05	yes	0.219282	EB
carrotservings_yesterday.104170.num.prop	proportion	crude	carrot servings	104170	0.0068	0.0025	0.00652819	no	0.219282	EB
carrotservings_yesterday.104170.num.propEB	proportion	EB	carrot servings	104170	0.0113	0.0028	5.44364e-05	yes	0.219282	EB
cauliflowerservings_yesterday.104180.num.average	average	crude	cauliflower servings	104180	0.0063	0.0024	0.0086649	no	0.13091	EB
cauliflowerservings_yesterday.104180.num.averageEB	average	EB	cauliflower servings	104180	0.0073	0.0025	0.00350031	no	0.13091	EB
cauliflowerservings_yesterday.104180.num.prop	proportion	crude	cauliflower servings	104180	0.0087	0.0024	0.000288961	yes	0.13091	EB
cauliflowerservings_yesterday.104180.num.propEB	proportion	EB	cauliflower servings	104180	0.0099	0.0025	7.49498e-05	yes	0.13091	EB
celeryservings_yesterday.104190.num.average	average	crude	celery servings	104190	0.0119	0.0027	1.04615e-05	yes	0.228986	EB
celeryservings_yesterday.104190.num.averageEB	average	EB	celery servings	104190	0.015	0.0029	2.31089e-07	yes	0.228986	EB
celeryservings_yesterday.104190.num.prop	proportion	crude	celery servings	104190	0.0125	0.0027	3.6632e-06	yes	0.228986	EB
celeryservings_yesterday.104190.num.propEB	proportion	EB	celery servings	104190	0.0156	0.0027	7.56937e-09	yes	0.228986	EB
cerealbarsservings_yesterday.102370.num.average	average	crude	cereal bars servings	102370	0.0073	0.0028	0.00913013	no	0.310961	EB
cerealbarsservings_yesterday.102370.num.averageEB	average	EB	cereal bars servings	102370	0.0079	0.0028	0.00478103	no	0.310961	EB
cerealbarsservings_yesterday.102370.num.prop	proportion	crude	cereal bars servings	102370	0.0076	0.0029	0.00877521	no	0.310961	crude
cerealbarsservings_yesterday.102370.num.propEB	proportion	EB	cereal bars servings	102370	0.0067	0.0029	0.0208691	no	0.310961	crude
cheese_yesterday.total.num.average	average	crude	cheese servings - any	102810:102820:102830:102840:102850:102860:102870:102880:102890:102900:102910	0.0243	0.0029	5.32387e-17	yes	0.261178	EB
cheese_yesterday.total.num.averageEB	average	EB	cheese servings - any	102810:102820:102830:102840:102850:102860:102870:102880:102890:102900:102910	0.0256	0.0029	1.06959e-18	yes	0.261178	EB
cheese_yesterday.total.num.prop	proportion	crude	cheese servings - any	102810:102820:102830:102840:102850:102860:102870:102880:102890:102900:102910	0.0273	0.0029	4.78548e-21	yes	0.261178	EB
cheese_yesterday.total.num.propEB	proportion	EB	cheese servings - any	102810:102820:102830:102840:102850:102860:102870:102880:102890:102900:102910	0.0281	0.003	7.48594e-21	yes	0.261178	EB
cheesecakeservings_yesterday.102220.num.average	average	crude	cheesecake servings	102220	0.003	0.0024	0.2113	no	0.0417398	crude
cheesecakeservings_yesterday.102220.num.averageEB	average	EB	cheesecake servings	102220	0.0016	0.0023	0.486647	no	0.0417398	crude
cheesecakeservings_yesterday.102220.num.prop	proportion	crude	cheesecake servings	102220	0.0039	0.0026	0.133614	no	0.0417398	crude
cheesecakeservings_yesterday.102220.num.propEB	proportion	EB	cheesecake servings	102220	0.0024	0.0023	0.296727	no	0.0417398	crude
cheesespreadservings_yesterday.102860.num.average	average	crude	cheese spread servings	102860	0.004	0.0026	0.123936	no	0.0945489	crude
cheesespreadservings_yesterday.102860.num.averageEB	average	EB	cheese spread servings	102860	0.0023	0.0025	0.357573	no	0.0945489	crude
cheesespreadservings_yesterday.102860.num.prop	proportion	crude	cheese spread servings	102860	0.0068	0.0029	0.0190359	no	0.0945489	crude
cheesespreadservings_yesterday.102860.num.propEB	proportion	EB	cheese spread servings	102860	0.0057	0.0028	0.0417791	no	0.0945489	crude
cheesybiscuitservings_yesterday.102480.num.average	average	crude	cheesy biscuit servings	102480	-0.002	0.0024	0.404657	no	0.0368466	EB
cheesybiscuitservings_yesterday.102480.num.averageEB	average	EB	cheesy biscuit servings	102480	0.0001	0.0024	0.966764	no	0.0368466	EB
cheesybiscuitservings_yesterday.102480.num.prop	proportion	crude	cheesy biscuit servings	102480	-0.0013	0.0025	0.603064	no	0.0368466	EB
cheesybiscuitservings_yesterday.102480.num.propEB	proportion	EB	cheesy biscuit servings	102480	-0.0002	0.0024	0.933586	no	0.0368466	EB
cherryservings_yesterday.104480.num.average	average	crude	cherry servings	104480	0.0039	0.0026	0.133614	no	0.0503471	EB
cherryservings_yesterday.104480.num.averageEB	average	EB	cherry servings	104480	0.0056	0.0027	0.0380724	no	0.0503471	EB
cherryservings_yesterday.104480.num.prop	proportion	crude	cherry servings	104480	0.0025	0.0024	0.297566	no	0.0503471	EB
cherryservings_yesterday.104480.num.propEB	proportion	EB	cherry servings	104480	0.0031	0.0024	0.196473	no	0.0503471	EB
choc_yesterday.total.num.average	average	crude	chocolate servings - any	102260:102270:102280:102290:102300:102310:102340:102350	0.0268	0.0029	2.4334e-20	yes	0.27824	EB
choc_yesterday.total.num.averageEB	average	EB	chocolate servings - any	102260:102270:102280:102290:102300:102310:102340:102350	0.0299	0.003	2.13266e-23	yes	0.27824	EB
choc_yesterday.total.num.prop	proportion	crude	chocolate servings - any	102260:102270:102280:102290:102300:102310:102340:102350	0.0309	0.0031	2.10971e-23	yes	0.27824	EB
choc_yesterday.total.num.propEB	proportion	EB	chocolate servings - any	102260:102270:102280:102290:102300:102310:102340:102350	0.0344	0.0032	5.92616e-27	yes	0.27824	EB
chocbarservings_yesterday.102260.num.average	average	crude	chocolate bar servings	102260	0.0088	0.0026	0.000712781	yes	0.180802	EB
chocbarservings_yesterday.102260.num.averageEB	average	EB	chocolate bar servings	102260	0.0126	0.0028	6.79535e-06	yes	0.180802	EB
chocbarservings_yesterday.102260.num.prop	proportion	crude	chocolate bar servings	102260	0.0091	0.0025	0.000272638	yes	0.180802	EB
chocbarservings_yesterday.102260.num.propEB	proportion	EB	chocolate bar servings	102260	0.0142	0.0027	1.44637e-07	yes	0.180802	EB
chocbiscuitsservings_yesterday.102350.num.average	average	crude	chocolate biscuits servings	102350	0.0097	0.0026	0.000190896	yes	0.178411	EB
chocbiscuitsservings_yesterday.102350.num.averageEB	average	EB	chocolate biscuits servings	102350	0.0111	0.0027	3.9376e-05	yes	0.178411	EB
chocbiscuitsservings_yesterday.102350.num.prop	proportion	crude	chocolate biscuits servings	102350	0.0122	0.0025	1.06086e-06	yes	0.178411	EB
chocbiscuitsservings_yesterday.102350.num.propEB	proportion	EB	chocolate biscuits servings	102350	0.0128	0.0024	9.64261e-08	yes	0.178411	EB
choccovbiscuitsservings_yesterday.102340.num.average	average	crude	chocolate covered biscuits servings	102340	0.0134	0.0029	3.82467e-06	yes	0.230639	EB
choccovbiscuitsservings_yesterday.102340.num.averageEB	average	EB	chocolate covered biscuits servings	102340	0.0136	0.0028	1.19092e-06	yes	0.230639	EB
choccovbiscuitsservings_yesterday.102340.num.prop	proportion	crude	chocolate covered biscuits servings	102340	0.0132	0.0033	6.33425e-05	yes	0.230639	EB
choccovbiscuitsservings_yesterday.102340.num.propEB	proportion	EB	chocolate covered biscuits servings	102340	0.0143	0.0028	3.27066e-07	yes	0.230639	EB
choccovraisinsservings_yesterday.102300.num.average	average	crude	chocolate covered raisins servings	102300	0.0012	0.0025	0.631227	no	0.0216024	crude
choccovraisinsservings_yesterday.102300.num.averageEB	average	EB	chocolate covered raisins servings	102300	-0.0006	0.0026	0.817494	no	0.0216024	crude
choccovraisinsservings_yesterday.102300.num.prop	proportion	crude	chocolate covered raisins servings	102300	0.0032	0.0025	0.200545	no	0.0216024	crude
choccovraisinsservings_yesterday.102300.num.propEB	proportion	EB	chocolate covered raisins servings	102300	0.0017	0.0027	0.528937	no	0.0216024	crude
chocsweetsservings_yesterday.102310.num.average	average	crude	chocolate sweets servings	102310	0.0066	0.0029	0.0228543	no	0.065113	EB
chocsweetsservings_yesterday.102310.num.averageEB	average	EB	chocolate sweets servings	102310	0.0079	0.0028	0.00478103	no	0.065113	EB
chocsweetsservings_yesterday.102310.num.prop	proportion	crude	chocolate sweets servings	102310	0.009	0.0024	0.000176835	yes	0.065113	crude
chocsweetsservings_yesterday.102310.num.propEB	proportion	EB	chocolate sweets servings	102310	0.0076	0.0024	0.00154197	no	0.065113	crude
coffee_yesterday.total.num.average	average	crude	coffee - any	100250:100270:100290:100300:100310:100330	0.0578	0.0058	2.15748e-23	yes	0.804592	EB
coffee_yesterday.total.num.averageEB	average	EB	coffee - any	100250:100270:100290:100300:100310:100330	0.0598	0.0058	6.32739e-25	yes	0.804592	EB
coffee_yesterday.total.num.prop	proportion	crude	coffee - any	100250:100270:100290:100300:100310:100330	0.0415	0.0037	3.39487e-29	yes	0.804592	crude
coffee_yesterday.total.num.propEB	proportion	EB	coffee - any	100250:100270:100290:100300:100310:100330	0.0394	0.0038	3.45181e-25	yes	0.804592	crude
coleslawservings_yesterday.104080.num.average	average	crude	cole slaw servings	104080	0.0058	0.0027	0.031702	no	0.0999951	crude
coleslawservings_yesterday.104080.num.averageEB	average	EB	cole slaw servings	104080	0.0049	0.0028	0.0801183	no	0.0999951	crude
coleslawservings_yesterday.104080.num.prop	proportion	crude	cole slaw servings	104080	0.0091	0.0027	0.000750672	yes	0.0999951	crude
coleslawservings_yesterday.104080.num.propEB	proportion	EB	cole slaw servings	104080	0.009	0.0028	0.00130769	no	0.0999951	crude
cottagecheeseservings_yesterday.102870.num.average	average	crude	cottage cheese servings	102870	0.0048	0.0027	0.0754404	no	0.1986	crude
cottagecheeseservings_yesterday.102870.num.averageEB	average	EB	cottage cheese servings	102870	0.0042	0.0027	0.119814	no	0.1986	crude
cottagecheeseservings_yesterday.102870.num.prop	proportion	crude	cottage cheese servings	102870	0.0067	0.0025	0.00736222	no	0.1986	crude
cottagecheeseservings_yesterday.102870.num.propEB	proportion	EB	cottage cheese servings	102870	0.0055	0.0026	0.0343972	no	0.1986	crude
courgetteservings_yesterday.104200.num.average	average	crude	courgette servings	104200	0.0069	0.0022	0.00171057	no	0.0945669	EB
courgetteservings_yesterday.104200.num.averageEB	average	EB	courgette servings	104200	0.0094	0.0023	4.37069e-05	yes	0.0945669	EB
courgetteservings_yesterday.104200.num.prop	proportion	crude	courgette servings	104200	0.0078	0.0025	0.00180851	no	0.0945669	EB
courgetteservings_yesterday.104200.num.propEB	proportion	EB	courgette servings	104200	0.0091	0.0024	0.00014964	yes	0.0945669	EB
couscousservings_yesterday.102770.num.average	average	crude	couscous servings	102770	0.0043	0.0026	0.0981588	no	0.0865955	crude
couscousservings_yesterday.102770.num.averageEB	average	EB	couscous servings	102770	0.0039	0.0026	0.133614	no	0.0865955	crude
couscousservings_yesterday.102770.num.prop	proportion	crude	couscous servings	102770	0.004	0.0025	0.109599	no	0.0865955	crude
couscousservings_yesterday.102770.num.propEB	proportion	EB	couscous servings	102770	0.0032	0.0026	0.218409	no	0.0865955	crude
crackersitemswithbutter_yesterday.101470.num.average	average	crude	cracker servings with butter	101470	0.0084	0.0025	0.000779425	yes	0.273961	EB
crackersitemswithbutter_yesterday.101470.num.averageEB	average	EB	cracker servings with butter	101470	0.0096	0.0026	0.000222228	yes	0.273961	EB
crackersitemswithbutter_yesterday.101470.num.prop	proportion	crude	cracker servings with butter	101470	0.0064	0.0025	0.0104672	no	0.273961	EB
crackersitemswithbutter_yesterday.101470.num.propEB	proportion	EB	cracker servings with butter	101470	0.0081	0.0026	0.00183705	no	0.273961	EB
cripsbreaditems_yesterday.101250.num.average	average	crude	crisp bread servings	101250	0.0125	0.0028	8.03363e-06	yes	0.263648	crude
cripsbreaditems_yesterday.101250.num.averageEB	average	EB	crisp bread servings	101250	0.0124	0.0029	1.90399e-05	yes	0.263648	crude
cripsbreaditems_yesterday.101250.num.prop	proportion	crude	crisp bread servings	101250	0.0132	0.0028	2.4256e-06	yes	0.263648	EB
cripsbreaditems_yesterday.101250.num.propEB	proportion	EB	crisp bread servings	101250	0.0133	0.003	9.27872e-06	yes	0.263648	EB
crispservings_yesterday.102460.num.average	average	crude	crisp servings	102460	0.0274	0.0029	3.44458e-21	yes	0.283923	EB
crispservings_yesterday.102460.num.averageEB	average	EB	crisp servings	102460	0.0305	0.0033	2.40975e-20	yes	0.283923	EB
crispservings_yesterday.102460.num.prop	proportion	crude	crisp servings	102460	0.0265	0.0029	6.36585e-20	yes	0.283923	EB
crispservings_yesterday.102460.num.propEB	proportion	EB	crisp servings	102460	0.0284	0.0035	4.8865e-16	yes	0.283923	EB
croissantnumber_yesterday.102050.num.average	average	crude	croissant number	102050	0.0039	0.0025	0.11876	no	0.11673	EB
croissantnumber_yesterday.102050.num.averageEB	average	EB	croissant number	102050	0.0053	0.0025	0.034006	no	0.11673	EB
croissantnumber_yesterday.102050.num.prop	proportion	crude	croissant number	102050	0.0054	0.0025	0.0307727	no	0.11673	EB
croissantnumber_yesterday.102050.num.propEB	proportion	EB	croissant number	102050	0.0055	0.0024	0.0219249	no	0.11673	EB
crumbleslices_yesterday.101990.num.average	average	crude	crumble slices	101990	0.0051	0.0027	0.0589067	no	0.0593956	crude
crumbleslices_yesterday.101990.num.averageEB	average	EB	crumble slices	101990	0.0046	0.0024	0.0552803	no	0.0593956	crude
crumbleslices_yesterday.101990.num.prop	proportion	crude	crumble slices	101990	0.0045	0.0027	0.0955807	no	0.0593956	crude
crumbleslices_yesterday.101990.num.propEB	proportion	EB	crumble slices	101990	0.0043	0.0026	0.0981588	no	0.0593956	crude
cucumberservings_yesterday.104210.num.average	average	crude	cucumber servings	104210	0.015	0.0028	8.45483e-08	yes	0.187705	EB
cucumberservings_yesterday.104210.num.averageEB	average	EB	cucumber servings	104210	0.0153	0.0029	1.32133e-07	yes	0.187705	EB
cucumberservings_yesterday.104210.num.prop	proportion	crude	cucumber servings	104210	0.0136	0.0025	5.32806e-08	yes	0.187705	EB
cucumberservings_yesterday.104210.num.propEB	proportion	EB	cucumber servings	104210	0.0142	0.0026	4.72026e-08	yes	0.187705	EB
dairysmoothieglasses_yesterday.100230.num.average	average	crude	dairy smoothie glasses	100230	0.0051	0.0028	0.0685417	no	0.20157	EB
dairysmoothieglasses_yesterday.100230.num.averageEB	average	EB	dairy smoothie glasses	100230	0.0068	0.0028	0.0151584	no	0.20157	EB
dairysmoothieglasses_yesterday.100230.num.prop	proportion	crude	dairy smoothie glasses	100230	0.0068	0.0028	0.0151584	no	0.20157	EB
dairysmoothieglasses_yesterday.100230.num.propEB	proportion	EB	dairy smoothie glasses	100230	0.0086	0.0028	0.00213037	no	0.20157	EB
danishpastrynumber_yesterday.102060.num.average	average	crude	danish pastry number	102060	-0.0018	0.0023	0.433857	no	0.0421856	EB
danishpastrynumber_yesterday.102060.num.averageEB	average	EB	danish pastry number	102060	-0.0015	0.0025	0.548506	no	0.0421856	EB
danishpastrynumber_yesterday.102060.num.prop	proportion	crude	danish pastry number	102060	0.0018	0.0023	0.433857	no	0.0421856	EB
danishpastrynumber_yesterday.102060.num.propEB	proportion	EB	danish pastry number	102060	0.0022	0.0025	0.378859	no	0.0421856	EB
darkchocservings_yesterday.102290.num.average	average	crude	dark chocolate servings	102290	0.0095	0.0029	0.0010534	yes	0.183404	EB
darkchocservings_yesterday.102290.num.averageEB	average	EB	dark chocolate servings	102290	0.0113	0.0029	9.7572e-05	yes	0.183404	EB
darkchocservings_yesterday.102290.num.prop	proportion	crude	dark chocolate servings	102290	0.0188	0.0031	1.32351e-09	yes	0.183404	EB
darkchocservings_yesterday.102290.num.propEB	proportion	EB	dark chocolate servings	102290	0.0202	0.003	1.6582e-11	yes	0.183404	EB
dessert_yesterday.total.num.average	average	crude	dessert - any	102120:102140:102150:102170:102180:102190:102200:102210:102220:102230:101980:101970:101990	0.0291	0.0028	2.67226e-25	yes	0.244637	EB
dessert_yesterday.total.num.averageEB	average	EB	dessert - any	102120:102140:102150:102170:102180:102190:102200:102210:102220:102230:101980:101970:101990	0.0305	0.0029	7.19493e-26	yes	0.244637	EB
dessert_yesterday.total.num.prop	proportion	crude	dessert - any	102120:102140:102150:102170:102180:102190:102200:102210:102220:102230:101980:101970:101990	0.0264	0.0028	4.15712e-21	yes	0.244637	EB
dessert_yesterday.total.num.propEB	proportion	EB	dessert - any	102120:102140:102150:102170:102180:102190:102200:102210:102220:102230:101980:101970:101990	0.0267	0.0029	3.3569e-20	yes	0.244637	EB
dietdrinksglasses_yesterday.100160.num.average	average	crude	diet drink glasses	100160	0.032	0.0035	6.08237e-20	yes	0.459501	EB
dietdrinksglasses_yesterday.100160.num.averageEB	average	EB	diet drink glasses	100160	0.035	0.0034	7.49031e-25	yes	0.459501	EB
dietdrinksglasses_yesterday.100160.num.prop	proportion	crude	diet drink glasses	100160	0.036	0.0034	3.37902e-26	yes	0.459501	EB
dietdrinksglasses_yesterday.100160.num.propEB	proportion	EB	diet drink glasses	100160	0.0374	0.0034	3.82132e-28	yes	0.459501	EB
dietsweetsservings_yesterday.102320.num.average	average	crude	diet sweets servings	102320	-0.0021	0.0027	0.4367	no	0.0516682	crude
dietsweetsservings_yesterday.102320.num.averageEB	average	EB	diet sweets servings	102320	-0.0023	0.0026	0.376364	no	0.0516682	crude
dietsweetsservings_yesterday.102320.num.prop	proportion	crude	diet sweets servings	102320	-0.0008	0.0023	0.727971	no	0.0516682	EB
dietsweetsservings_yesterday.102320.num.propEB	proportion	EB	diet sweets servings	102320	9.3909e-05	0.0025	0.970036	no	0.0516682	EB
doublecrustpieslices_yesterday.101970.num.average	average	crude	double crust pie slices	101970	0.0028	0.0025	0.262714	no	0.0941402	EB
doublecrustpieslices_yesterday.101970.num.averageEB	average	EB	double crust pie slices	101970	0.0037	0.0025	0.138873	no	0.0941402	EB
doublecrustpieslices_yesterday.101970.num.prop	proportion	crude	double crust pie slices	101970	0.0048	0.0033	0.145795	no	0.0941402	crude
doublecrustpieslices_yesterday.101970.num.propEB	proportion	EB	double crust pie slices	101970	0.0042	0.003	0.161513	no	0.0941402	crude
doughnutservings_yesterday.102200.num.average	average	crude	doughnut servings	102200	-0.001	0.0025	0.689157	no	0.00860873	EB
doughnutservings_yesterday.102200.num.averageEB	average	EB	doughnut servings	102200	-0.0004	0.0026	0.877731	no	0.00860873	EB
doughnutservings_yesterday.102200.num.prop	proportion	crude	doughnut servings	102200	-0.0003	0.0026	0.90814	no	0.00860873	EB
doughnutservings_yesterday.102200.num.propEB	proportion	EB	doughnut servings	102200	0.002	0.0025	0.423711	no	0.00860873	EB
driedfruitincereal_yesterday.100880.any.bin.prop	proportion	crude	dried fruit in cereal	100880	0.0339	0.0031	7.79888e-28	yes	0.481955	crude
driedfruitincereal_yesterday.100880.any.bin.propEB	proportion	EB	dried fruit in cereal	100880	0.0303	0.003	5.52422e-24	yes	0.481955	crude
driedfruitservings_yesterday.104430.num.average	average	crude	dried fruit servings	104430	0.0102	0.003	0.000673859	yes	0.314052	EB
driedfruitservings_yesterday.104430.num.averageEB	average	EB	dried fruit servings	104430	0.0107	0.0031	0.000557247	yes	0.314052	EB
driedfruitservings_yesterday.104430.num.prop	proportion	crude	dried fruit servings	104430	0.0156	0.003	1.99289e-07	yes	0.314052	crude
driedfruitservings_yesterday.104430.num.propEB	proportion	EB	dried fruit servings	104430	0.015	0.0031	1.30685e-06	yes	0.314052	crude
drinks_yesterday.total.num.average	average	crude	drinks - any	100150:100160:100170:100180:100190:100200:100210:100220:100230:100250:100270:100290:100300:100310:100330:100520:100530:100540:100550:100560:100590:100630:100670:100710:100720:100730:100740	0.0572	0.0038	3.3177e-51	yes	0.697803	crude
drinks_yesterday.total.num.averageEB	average	EB	drinks - any	100150:100160:100170:100180:100190:100200:100210:100220:100230:100250:100270:100290:100300:100310:100330:100520:100530:100540:100550:100560:100590:100630:100670:100710:100720:100730:100740	0.0555	0.0036	1.26466e-53	yes	0.697803	crude
drinks_yesterday.total.num.prop	proportion	crude	drinks - any	100150:100160:100170:100180:100190:100200:100210:100220:100230:100250:100270:100290:100300:100310:100330:100520:100530:100540:100550:100560:100590:100630:100670:100710:100720:100730:100740	0.0061	0.0026	0.0189683	no	0.697803	crude
drinks_yesterday.total.num.propEB	proportion	EB	drinks - any	100150:100160:100170:100180:100190:100200:100210:100220:100230:100250:100270:100290:100300:100310:100330:100520:100530:100540:100550:100560:100590:100630:100670:100710:100720:100730:100740	0.0036	0.0024	0.133614	no	0.697803	crude
eggs_yesterday.total.num.average	average	crude	eggs servings - any	102940:102950:102960:102970:102980	0.0127	0.0028	5.74089e-06	yes	0.175182	EB
eggs_yesterday.total.num.averageEB	average	EB	eggs servings - any	102940:102950:102960:102970:102980	0.0134	0.0029	3.82467e-06	yes	0.175182	EB
eggs_yesterday.total.num.prop	proportion	crude	eggs servings - any	102940:102950:102960:102970:102980	0.0093	0.0029	0.00134175	no	0.175182	EB
eggs_yesterday.total.num.propEB	proportion	EB	eggs servings - any	102940:102950:102960:102970:102980	0.0111	0.003	0.000215599	yes	0.175182	EB
eggsinsandwichservings_yesterday.102960.num.average	average	crude	eggs in sandwich servings	102960	0.0014	0.0023	0.542726	no	0.0619665	crude
eggsinsandwichservings_yesterday.102960.num.averageEB	average	EB	eggs in sandwich servings	102960	0.001	0.0028	0.720985	no	0.0619665	crude
eggsinsandwichservings_yesterday.102960.num.prop	proportion	crude	eggs in sandwich servings	102960	0.0006	0.0025	0.81033	no	0.0619665	EB
eggsinsandwichservings_yesterday.102960.num.propEB	proportion	EB	eggs in sandwich servings	102960	0.001	0.0027	0.711107	no	0.0619665	EB
espressoglasses_yesterday.100310.num.average	average	crude	espresso glasses	100310	0.0004	0.0029	0.890295	no	0.551546	EB
espressoglasses_yesterday.100310.num.averageEB	average	EB	espresso glasses	100310	0.0012	0.0028	0.668235	no	0.551546	EB
espressoglasses_yesterday.100310.num.prop	proportion	crude	espresso glasses	100310	0.0023	0.0025	0.357573	no	0.551546	EB
espressoglasses_yesterday.100310.num.propEB	proportion	EB	espresso glasses	100310	0.0049	0.0028	0.0801183	no	0.551546	EB
fatoiltype_yesterday.20090.anyfat.bin.prop	proportion	crude	fat/oil type - any	20090	0.017	0.0031	4.16118e-08	yes	0.200407	EB
fatoiltype_yesterday.20090.anyfat.bin.propEB	proportion	EB	fat/oil type - any	20090	0.0173	0.003	8.08547e-09	yes	0.200407	EB
fatoiltype_yesterday.20090.anylowchol.bin.prop	proportion	crude	fat/oil type - any low cholesterol	20090	0.0062	0.0027	0.0216589	no	0.162514	crude
fatoiltype_yesterday.20090.anylowchol.bin.propEB	proportion	EB	fat/oil type - any low cholesterol	20090	0.0044	0.0027	0.10318	no	0.162514	crude
fatoiltype_yesterday.20090.anylowfat.bin.prop	proportion	crude	fat/oil type - any low fat	20090	0.015	0.0024	4.10453e-10	yes	0.16121	EB
fatoiltype_yesterday.20090.anylowfat.bin.propEB	proportion	EB	fat/oil type - any low fat	20090	0.0173	0.0024	5.66408e-13	yes	0.16121	EB
fatoiltype_yesterday.20090.anymarg.bin.prop	proportion	crude	fat/oil type - any margarine	20090	0.0029	0.0024	0.226919	no	0.154435	EB
fatoiltype_yesterday.20090.anymarg.bin.propEB	proportion	EB	fat/oil type - any margarine	20090	0.0065	0.0026	0.0124193	no	0.154435	EB
fatoiltype_yesterday.20090.butter.bin.prop	proportion	crude	fat/oil type - butter	20090	0.0164	0.0029	1.5569e-08	yes	0.192203	EB
fatoiltype_yesterday.20090.butter.bin.propEB	proportion	EB	fat/oil type - butter	20090	0.0204	0.0032	1.82963e-10	yes	0.192203	EB
fatoiltype_yesterday.20090.dairyspread.bin.prop	proportion	crude	fat/oil type - dairy spread	20090	0.0071	0.0026	0.00631867	no	0.114551	EB
fatoiltype_yesterday.20090.dairyspread.bin.propEB	proportion	EB	fat/oil type - dairy spread	20090	0.0091	0.0026	0.000465258	yes	0.114551	EB
fatoiltype_yesterday.20090.lard.bin.prop	proportion	crude	fat/oil type - lard	20090	-0.0009	0.0025	0.718847	no	0.148636	EB
fatoiltype_yesterday.20090.lard.bin.propEB	proportion	EB	fat/oil type - lard	20090	0.0021	0.0024	0.381574	no	0.148636	EB
fatoiltype_yesterday.20090.oil.bin.prop	proportion	crude	fat/oil type - oil	20090	0.0256	0.0028	6.08237e-20	yes	0.253674	EB
fatoiltype_yesterday.20090.oil.bin.propEB	proportion	EB	fat/oil type - oil	20090	0.0279	0.003	1.40446e-20	yes	0.253674	EB
fatoiltype_yesterday.20090.olivespread.bin.prop	proportion	crude	fat/oil type - olive spread	20090	0.0063	0.0027	0.0196307	no	0.202259	crude
fatoiltype_yesterday.20090.olivespread.bin.propEB	proportion	EB	fat/oil type - olive spread	20090	0.0061	0.0027	0.0238673	no	0.202259	crude
fatoiltype_yesterday.20090.polymarg.bin.prop	proportion	crude	fat/oil type - polyunsaturated margarine	20090	0.0065	0.0026	0.0124193	no	0.159947	EB
fatoiltype_yesterday.20090.polymarg.bin.propEB	proportion	EB	fat/oil type - polyunsaturated margarine	20090	0.0101	0.0028	0.000309587	yes	0.159947	EB
fatoiltype_yesterday.20090.softmarg.bin.prop	proportion	crude	fat/oil type - soft margarine	20090	-0.0029	0.0024	0.226919	no	0.0485586	EB
fatoiltype_yesterday.20090.softmarg.bin.propEB	proportion	EB	fat/oil type - soft margarine	20090	-0.0027	0.0023	0.24043	no	0.0485586	EB
fatoiltype_yesterday.20090.soyamarg.bin.prop	proportion	crude	fat/oil type - soya margarine	20090	0.0012	0.0026	0.644412	no	0.204591	EB
fatoiltype_yesterday.20090.soyamarg.bin.propEB	proportion	EB	fat/oil type - soya margarine	20090	0.0022	0.0027	0.415178	no	0.204591	EB
fatremovedfrommeat_yesterday.103120.any.bin.prop	proportion	crude	remove fat from meat	103120	0.0156	0.0028	2.52659e-08	yes	0.19319	EB
fatremovedfrommeat_yesterday.103120.any.bin.propEB	proportion	EB	remove fat from meat	103120	0.0185	0.0029	1.77887e-10	yes	0.19319	EB
fetacheeseservings_yesterday.102880.num.average	average	crude	feta cheese servings	102880	0.0032	0.0026	0.218409	no	0.0805177	crude
fetacheeseservings_yesterday.102880.num.averageEB	average	EB	feta cheese servings	102880	0.0024	0.0025	0.337055	no	0.0805177	crude
fetacheeseservings_yesterday.102880.num.prop	proportion	crude	feta cheese servings	102880	0.0024	0.0024	0.317311	no	0.0805177	crude
fetacheeseservings_yesterday.102880.num.propEB	proportion	EB	feta cheese servings	102880	0.0014	0.0022	0.524539	no	0.0805177	crude
filteredcoffeeglasses_yesterday.100270.num.average	average	crude	filtered coffee glasses	100270	0.0408	0.0041	2.49112e-23	yes	0.692638	EB
filteredcoffeeglasses_yesterday.100270.num.averageEB	average	EB	filtered coffee glasses	100270	0.041	0.0041	1.52397e-23	yes	0.692638	EB
filteredcoffeeglasses_yesterday.100270.num.prop	proportion	crude	filtered coffee glasses	100270	0.049	0.0037	4.93699e-40	yes	0.692638	crude
filteredcoffeeglasses_yesterday.100270.num.propEB	proportion	EB	filtered coffee glasses	100270	0.043	0.0036	6.94126e-33	yes	0.692638	crude
fish_yesterday.total.num.average	average	crude	fish servings - any	103150:103160:103170:103180:103190:103230	0.0072	0.0025	0.00397675	no	0.112954	EB
fish_yesterday.total.num.averageEB	average	EB	fish servings - any	103150:103160:103170:103180:103190:103230	0.008	0.0025	0.00137428	no	0.112954	EB
fish_yesterday.total.num.prop	proportion	crude	fish servings - any	103150:103160:103170:103180:103190:103230	0.0097	0.0026	0.000190896	yes	0.112954	EB
fish_yesterday.total.num.propEB	proportion	EB	fish servings - any	103150:103160:103170:103180:103190:103230	0.01	0.0026	0.000119986	yes	0.112954	EB
flavoredmilkglasses_yesterday.100530.num.average	average	crude	flavored milk glasses	100530	0.0018	0.0025	0.471525	no	0.212821	EB
flavoredmilkglasses_yesterday.100530.num.averageEB	average	EB	flavored milk glasses	100530	0.0041	0.0025	0.101005	no	0.212821	EB
flavoredmilkglasses_yesterday.100530.num.prop	proportion	crude	flavored milk glasses	100530	0.0023	0.0022	0.295813	no	0.212821	EB
flavoredmilkglasses_yesterday.100530.num.propEB	proportion	EB	flavored milk glasses	100530	0.0063	0.0023	0.00616019	no	0.212821	EB
fortwineglasses_yesterday.100720.num.average	average	crude	fort wine glasses	100720	0.0047	0.0026	0.0706544	no	0.288635	crude
fortwineglasses_yesterday.100720.num.averageEB	average	EB	fort wine glasses	100720	0.0024	0.0025	0.337055	no	0.288635	crude
fortwineglasses_yesterday.100720.num.prop	proportion	crude	fort wine glasses	100720	0.0052	0.0025	0.0375255	no	0.288635	crude
fortwineglasses_yesterday.100720.num.propEB	proportion	EB	fort wine glasses	100720	0.0046	0.0024	0.0552803	no	0.288635	crude
freshtomatoservings_yesterday.104340.num.average	average	crude	fresh tomato servings	104340	0.0192	0.003	1.55377e-10	yes	0.244027	EB
freshtomatoservings_yesterday.104340.num.averageEB	average	EB	fresh tomato servings	104340	0.0196	0.003	6.43218e-11	yes	0.244027	EB
freshtomatoservings_yesterday.104340.num.prop	proportion	crude	fresh tomato servings	104340	0.0206	0.0028	1.87888e-13	yes	0.244027	EB
freshtomatoservings_yesterday.104340.num.propEB	proportion	EB	fresh tomato servings	104340	0.0213	0.0031	6.37678e-12	yes	0.244027	EB
friedpotatoesservings_yesterday.104020.num.average	average	crude	fried potatoes servings	104020	0.0109	0.0026	2.76131e-05	yes	0.110652	EB
friedpotatoesservings_yesterday.104020.num.averageEB	average	EB	fried potatoes servings	104020	0.0136	0.0027	4.72793e-07	yes	0.110652	EB
friedpotatoesservings_yesterday.104020.num.prop	proportion	crude	fried potatoes servings	104020	0.0113	0.0034	0.00088886	yes	0.110652	EB
friedpotatoesservings_yesterday.104020.num.propEB	proportion	EB	fried potatoes servings	104020	0.0139	0.0033	2.52984e-05	yes	0.110652	EB
friedpoultryservings_yesterday.103050.num.average	average	crude	fried poultry servings	103050	0.0013	0.0026	0.617075	no	0.0322034	crude
friedpoultryservings_yesterday.103050.num.averageEB	average	EB	fried poultry servings	103050	-0.0008	0.0026	0.758316	no	0.0322034	crude
friedpoultryservings_yesterday.103050.num.prop	proportion	crude	fried poultry servings	103050	-1.1306e-05	0.0024	0.996241	no	0.0322034	crude
friedpoultryservings_yesterday.103050.num.propEB	proportion	EB	fried poultry servings	103050	-0.0017	0.0024	0.478738	no	0.0322034	crude
fruit_yesterday.total.num.average	average	crude	fruit servings - any	104410:104420:104430:104440:104450:104460:104470:104480:104490:104500:104510:104520:104530:104540:104550:104560:104570:104580:104590	0.0643	0.0061	5.5911e-26	yes	0.577272	EB
fruit_yesterday.total.num.averageEB	average	EB	fruit servings - any	104410:104420:104430:104440:104450:104460:104470:104480:104490:104500:104510:104520:104530:104540:104550:104560:104570:104580:104590	0.0645	0.0059	8.08608e-28	yes	0.577272	EB
fruit_yesterday.total.num.prop	proportion	crude	fruit servings - any	104410:104420:104430:104440:104450:104460:104470:104480:104490:104500:104510:104520:104530:104540:104550:104560:104570:104580:104590	0.0418	0.0046	1.0185e-19	yes	0.577272	EB
fruit_yesterday.total.num.propEB	proportion	EB	fruit servings - any	104410:104420:104430:104440:104450:104460:104470:104480:104490:104500:104510:104520:104530:104540:104550:104560:104570:104580:104590	0.0433	0.0044	7.50298e-23	yes	0.577272	EB
fruitcakeservings_yesterday.102180.num.average	average	crude	fruitcake servings	102180	0.0022	0.0024	0.359317	no	0.12105	EB
fruitcakeservings_yesterday.102180.num.averageEB	average	EB	fruitcake servings	102180	0.0046	0.0023	0.0455003	no	0.12105	EB
fruitcakeservings_yesterday.102180.num.prop	proportion	crude	fruitcake servings	102180	0.0049	0.0023	0.0331357	no	0.12105	EB
fruitcakeservings_yesterday.102180.num.propEB	proportion	EB	fruitcake servings	102180	0.0063	0.0022	0.00418809	no	0.12105	EB
fruitdrinks_yesterday.total.num.average	average	crude	fruit drinks - any	100180:100190:100200:100210:100220	0.0234	0.0027	4.44955e-18	yes	0.449644	EB
fruitdrinks_yesterday.total.num.averageEB	average	EB	fruit drinks - any	100180:100190:100200:100210:100220	0.0242	0.0028	5.48245e-18	yes	0.449644	EB
fruitdrinks_yesterday.total.num.prop	proportion	crude	fruit drinks - any	100180:100190:100200:100210:100220	0.031	0.0031	1.52397e-23	yes	0.449644	crude
fruitdrinks_yesterday.total.num.propEB	proportion	EB	fruit drinks - any	100180:100190:100200:100210:100220	0.0276	0.003	3.5795e-20	yes	0.449644	crude
fruitdrinksglasses_yesterday.100180.num.average	average	crude	fruit drink glasses	100180	0.0109	0.0028	9.90705e-05	yes	0.318479	EB
fruitdrinksglasses_yesterday.100180.num.averageEB	average	EB	fruit drink glasses	100180	0.0117	0.0028	2.93346e-05	yes	0.318479	EB
fruitdrinksglasses_yesterday.100180.num.prop	proportion	crude	fruit drink glasses	100180	0.014	0.0029	1.38198e-06	yes	0.318479	EB
fruitdrinksglasses_yesterday.100180.num.propEB	proportion	EB	fruit drink glasses	100180	0.016	0.0028	1.10166e-08	yes	0.318479	EB
fruitsmoothieglasses_yesterday.100220.num.average	average	crude	fruit smoothie glasses	100220	0.0034	0.0023	0.139338	no	0.263473	EB
fruitsmoothieglasses_yesterday.100220.num.averageEB	average	EB	fruit smoothie glasses	100220	0.0036	0.0023	0.117532	no	0.263473	EB
fruitsmoothieglasses_yesterday.100220.num.prop	proportion	crude	fruit smoothie glasses	100220	0.0043	0.0025	0.0854324	no	0.263473	EB
fruitsmoothieglasses_yesterday.100220.num.propEB	proportion	EB	fruit smoothie glasses	100220	0.0062	0.0024	0.00978507	no	0.263473	EB
garlicbreaditems_yesterday.101240.num.average	average	crude	garlic bread servings	101240	0.0046	0.0027	0.0884365	no	0.0232769	crude
garlicbreaditems_yesterday.101240.num.averageEB	average	EB	garlic bread servings	101240	0.0035	0.0024	0.144749	no	0.0232769	crude
garlicbreaditems_yesterday.101240.num.prop	proportion	crude	garlic bread servings	101240	0.0051	0.0026	0.0498162	no	0.0232769	crude
garlicbreaditems_yesterday.101240.num.propEB	proportion	EB	garlic bread servings	101240	0.0046	0.0024	0.0552803	no	0.0232769	crude
garlicservings_yesterday.104220.num.average	average	crude	garlic servings	104220	0.0178	0.003	2.96845e-09	yes	0.295925	EB
garlicservings_yesterday.104220.num.averageEB	average	EB	garlic servings	104220	0.0184	0.003	8.60566e-10	yes	0.295925	EB
garlicservings_yesterday.104220.num.prop	proportion	crude	garlic servings	104220	0.0184	0.0032	8.92434e-09	yes	0.295925	EB
garlicservings_yesterday.104220.num.propEB	proportion	EB	garlic servings	104220	0.0197	0.0033	2.37695e-09	yes	0.295925	EB
goatscheeseservings_yesterday.102900.num.average	average	crude	goats cheese servings	102900	0.0044	0.0025	0.0784078	no	0.267062	crude
goatscheeseservings_yesterday.102900.num.averageEB	average	EB	goats cheese servings	102900	0.0038	0.0025	0.128511	no	0.267062	crude
goatscheeseservings_yesterday.102900.num.prop	proportion	crude	goats cheese servings	102900	0.0066	0.0025	0.0082906	no	0.267062	crude
goatscheeseservings_yesterday.102900.num.propEB	proportion	EB	goats cheese servings	102900	0.0055	0.0026	0.0343972	no	0.267062	crude
grapefruitjuiceglasses_yesterday.100200.num.average	average	crude	grapefruit juice glasses	100200	0.0026	0.0026	0.317311	no	0.492905	EB
grapefruitjuiceglasses_yesterday.100200.num.averageEB	average	EB	grapefruit juice glasses	100200	0.0036	0.0025	0.149867	no	0.492905	EB
grapefruitjuiceglasses_yesterday.100200.num.prop	proportion	crude	grapefruit juice glasses	100200	0.0037	0.0024	0.123155	no	0.492905	EB
grapefruitjuiceglasses_yesterday.100200.num.propEB	proportion	EB	grapefruit juice glasses	100200	0.0048	0.0026	0.0648699	no	0.492905	EB
grapefruitservings_yesterday.104490.num.average	average	crude	grapefruit servings	104490	0.0035	0.0024	0.144749	no	0.367461	EB
grapefruitservings_yesterday.104490.num.averageEB	average	EB	grapefruit servings	104490	0.0049	0.0024	0.0411846	no	0.367461	EB
grapefruitservings_yesterday.104490.num.prop	proportion	crude	grapefruit servings	104490	0.008	0.0025	0.00137428	no	0.367461	EB
grapefruitservings_yesterday.104490.num.propEB	proportion	EB	grapefruit servings	104490	0.0088	0.0025	0.000431547	yes	0.367461	EB
grapeservings_yesterday.104500.num.average	average	crude	grape servings	104500	0.0154	0.0028	3.79791e-08	yes	0.313213	EB
grapeservings_yesterday.104500.num.averageEB	average	EB	grape servings	104500	0.0157	0.0029	6.17035e-08	yes	0.313213	EB
grapeservings_yesterday.104500.num.prop	proportion	crude	grape servings	104500	0.0199	0.0029	6.78703e-12	yes	0.313213	crude
grapeservings_yesterday.104500.num.propEB	proportion	EB	grape servings	104500	0.0191	0.0034	1.93575e-08	yes	0.313213	crude
greenbeanservings_yesterday.104120.num.average	average	crude	green bean servings	104120	0.0052	0.0026	0.0455003	no	0.0628424	EB
greenbeanservings_yesterday.104120.num.averageEB	average	EB	green bean servings	104120	0.0072	0.0029	0.0130369	no	0.0628424	EB
greenbeanservings_yesterday.104120.num.prop	proportion	crude	green bean servings	104120	0.0058	0.0026	0.0256964	no	0.0628424	equal
greenbeanservings_yesterday.104120.num.propEB	proportion	EB	green bean servings	104120	0.0058	0.0028	0.0383188	no	0.0628424	equal
greenteacups_yesterday.100420.num.average	average	crude	green tea cups	100420	0.0082	0.0029	0.00469004	no	0.689885	equal
greenteacups_yesterday.100420.num.averageEB	average	EB	green tea cups	100420	0.0082	0.0029	0.00469004	no	0.689885	equal
greenteacups_yesterday.100420.num.prop	proportion	crude	green tea cups	100420	0.0121	0.0027	7.41267e-06	yes	0.689885	crude
greenteacups_yesterday.100420.num.propEB	proportion	EB	green tea cups	100420	0.0114	0.0026	1.16191e-05	yes	0.689885	crude
hamservings_yesterday.103080.num.average	average	crude	ham servings	103080	0.011	0.0025	1.08251e-05	yes	0.13531	equal
hamservings_yesterday.103080.num.averageEB	average	EB	ham servings	103080	0.011	0.0026	2.32894e-05	yes	0.13531	equal
hamservings_yesterday.103080.num.prop	proportion	crude	ham servings	103080	0.0122	0.0025	1.06086e-06	yes	0.13531	EB
hamservings_yesterday.103080.num.propEB	proportion	EB	ham servings	103080	0.0123	0.0025	8.65442e-07	yes	0.13531	EB
hardcheeseservings_yesterday.102820.num.average	average	crude	hard cheese servings	102820	0.0199	0.0031	1.36853e-10	yes	0.213802	EB
hardcheeseservings_yesterday.102820.num.averageEB	average	EB	hard cheese servings	102820	0.0222	0.003	1.36184e-13	yes	0.213802	EB
hardcheeseservings_yesterday.102820.num.prop	proportion	crude	hard cheese servings	102820	0.0229	0.003	2.2876e-14	yes	0.213802	EB
hardcheeseservings_yesterday.102820.num.propEB	proportion	EB	hard cheese servings	102820	0.0231	0.003	1.36066e-14	yes	0.213802	EB
herbalteacups_yesterday.100430.num.average	average	crude	herbal tea cups	100430	0.023	0.0034	1.3358e-11	yes	0.647063	crude
herbalteacups_yesterday.100430.num.averageEB	average	EB	herbal tea cups	100430	0.0226	0.0032	1.63533e-12	yes	0.647063	crude
herbalteacups_yesterday.100430.num.prop	proportion	crude	herbal tea cups	100430	0.031	0.0039	1.88452e-15	yes	0.647063	crude
herbalteacups_yesterday.100430.num.propEB	proportion	EB	herbal tea cups	100430	0.0265	0.0036	1.82386e-13	yes	0.647063	crude
homemadesoupservings_yesterday.102620.num.average	average	crude	homemade soup servings	102620	0.01	0.0025	6.33425e-05	yes	0.136488	EB
homemadesoupservings_yesterday.102620.num.averageEB	average	EB	homemade soup servings	102620	0.0136	0.0026	1.68806e-07	yes	0.136488	EB
homemadesoupservings_yesterday.102620.num.prop	proportion	crude	homemade soup servings	102620	0.0094	0.0025	0.000169913	yes	0.136488	EB
homemadesoupservings_yesterday.102620.num.propEB	proportion	EB	homemade soup servings	102620	0.0125	0.0025	5.73303e-07	yes	0.136488	EB
homemadesouptype_yesterday.20109.any.bin.prop	proportion	crude	homemade soup - any	20109	0.0097	0.0026	0.000190896	yes	0.150507	EB
homemadesouptype_yesterday.20109.any.bin.propEB	proportion	EB	homemade soup - any	20109	0.0121	0.0025	1.29839e-06	yes	0.150507	EB
homemadesouptype_yesterday.20109.fish.bin.prop	proportion	crude	homemade soup - fish	20109	0.0021	0.0023	0.36122	no	0.0924645	EB
homemadesouptype_yesterday.20109.fish.bin.propEB	proportion	EB	homemade soup - fish	20109	0.0025	0.0024	0.297566	no	0.0924645	EB
homemadesouptype_yesterday.20109.meat.bin.prop	proportion	crude	homemade soup - meat	20109	0.001	0.0025	0.689157	no	0.0327501	crude
homemadesouptype_yesterday.20109.meat.bin.propEB	proportion	EB	homemade soup - meat	20109	-0.0016	0.0023	0.486647	no	0.0327501	crude
homemadesouptype_yesterday.20109.pasta.bin.prop	proportion	crude	homemade soup - pasta	20109	-0.0004	0.0023	0.861934	no	0.0540184	crude
homemadesouptype_yesterday.20109.pasta.bin.propEB	proportion	EB	homemade soup - pasta	20109	-0.0045	0.0023	0.0504037	no	0.0540184	crude
homemadesouptype_yesterday.20109.pulses.bin.prop	proportion	crude	homemade soup - pulses	20109	0.0009	0.0025	0.718847	no	0.106479	EB
homemadesouptype_yesterday.20109.pulses.bin.propEB	proportion	EB	homemade soup - pulses	20109	0.0018	0.0025	0.471525	no	0.106479	EB
homemadesouptype_yesterday.20109.vegetables.bin.prop	proportion	crude	homemade soup - vegetable	20109	0.0051	0.0024	0.0335866	no	0.12292	EB
homemadesouptype_yesterday.20109.vegetables.bin.propEB	proportion	EB	homemade soup - vegetable	20109	0.0077	0.0026	0.00306106	no	0.12292	EB
hotchocglasses_yesterday.100550.num.average	average	crude	hot chocolate glasses	100550	0.0082	0.0025	0.00103807	yes	0.331217	EB
hotchocglasses_yesterday.100550.num.averageEB	average	EB	hot chocolate glasses	100550	0.0101	0.0026	0.000102492	yes	0.331217	EB
hotchocglasses_yesterday.100550.num.prop	proportion	crude	hot chocolate glasses	100550	0.0082	0.0025	0.00103807	yes	0.331217	EB
hotchocglasses_yesterday.100550.num.propEB	proportion	EB	hot chocolate glasses	100550	0.0108	0.0026	3.26933e-05	yes	0.331217	EB
icecreamservings_yesterday.102120.num.average	average	crude	ice cream servings	102120	0.0134	0.0026	2.55197e-07	yes	0.145888	EB
icecreamservings_yesterday.102120.num.averageEB	average	EB	ice cream servings	102120	0.015	0.0026	7.96342e-09	yes	0.145888	EB
icecreamservings_yesterday.102120.num.prop	proportion	crude	ice cream servings	102120	0.0127	0.0026	1.03631e-06	yes	0.145888	EB
icecreamservings_yesterday.102120.num.propEB	proportion	EB	ice cream servings	102120	0.0148	0.0026	1.25334e-08	yes	0.145888	EB
indiansnacksnumber_yesterday.102040.num.average	average	crude	indian snacks number	102040	0.0004	0.0022	0.855725	no	0.0667306	EB
indiansnacksnumber_yesterday.102040.num.averageEB	average	EB	indian snacks number	102040	0.0008	0.0024	0.738883	no	0.0667306	EB
indiansnacksnumber_yesterday.102040.num.prop	proportion	crude	indian snacks number	102040	0.0014	0.0023	0.542726	no	0.0667306	crude
indiansnacksnumber_yesterday.102040.num.propEB	proportion	EB	indian snacks number	102040	0.0009	0.0023	0.695572	no	0.0667306	crude
instantcoffeeglasses_yesterday.100250.num.average	average	crude	instant coffee glasses	100250	0.0355	0.0037	8.42476e-22	yes	0.792789	EB
instantcoffeeglasses_yesterday.100250.num.averageEB	average	EB	instant coffee glasses	100250	0.0372	0.0036	4.97993e-25	yes	0.792789	EB
instantcoffeeglasses_yesterday.100250.num.prop	proportion	crude	instant coffee glasses	100250	0.0284	0.0034	6.65838e-17	yes	0.792789	crude
instantcoffeeglasses_yesterday.100250.num.propEB	proportion	EB	instant coffee glasses	100250	0.0268	0.0031	5.37293e-18	yes	0.792789	crude
instantsoupservings_yesterday.102530.num.average	average	crude	instant soup servings	102530	0.0047	0.0022	0.0326498	no	0.304117	crude
instantsoupservings_yesterday.102530.num.averageEB	average	EB	instant soup servings	102530	0.0043	0.0024	0.0731864	no	0.304117	crude
instantsoupservings_yesterday.102530.num.prop	proportion	crude	instant soup servings	102530	0.0045	0.0023	0.0504037	no	0.304117	EB
instantsoupservings_yesterday.102530.num.propEB	proportion	EB	instant soup servings	102530	0.005	0.0024	0.0372209	no	0.304117	EB
lambservings_yesterday.103040.num.average	average	crude	lamb servings	103040	0.0054	0.0022	0.0141063	no	0.0495775	crude
lambservings_yesterday.103040.num.averageEB	average	EB	lamb servings	103040	0.0032	0.0024	0.182422	no	0.0495775	crude
lambservings_yesterday.103040.num.prop	proportion	crude	lamb servings	103040	0.0047	0.0023	0.0410051	no	0.0495775	crude
lambservings_yesterday.103040.num.propEB	proportion	EB	lamb servings	103040	0.0036	0.0025	0.149867	no	0.0495775	crude
latteglasses_yesterday.100300.num.average	average	crude	latte glasses	100300	0.0075	0.0035	0.0321246	no	0.376389	EB
latteglasses_yesterday.100300.num.averageEB	average	EB	latte glasses	100300	0.0083	0.0035	0.0177195	no	0.376389	EB
latteglasses_yesterday.100300.num.prop	proportion	crude	latte glasses	100300	0.0092	0.0036	0.0106018	no	0.376389	EB
latteglasses_yesterday.100300.num.propEB	proportion	EB	latte glasses	100300	0.0093	0.0035	0.0078806	no	0.376389	EB
leekservings_yesterday.104230.num.average	average	crude	leek servings	104230	0.001	0.0024	0.676922	no	0.11155	EB
leekservings_yesterday.104230.num.averageEB	average	EB	leek servings	104230	0.0013	0.0023	0.571926	no	0.11155	EB
leekservings_yesterday.104230.num.prop	proportion	crude	leek servings	104230	0.0043	0.0027	0.111252	no	0.11155	crude
leekservings_yesterday.104230.num.propEB	proportion	EB	leek servings	104230	0.0037	0.0026	0.154714	no	0.11155	crude
lettuceservings_yesterday.104240.num.average	average	crude	lettuce servings	104240	0.0088	0.0026	0.000712781	yes	0.175616	EB
lettuceservings_yesterday.104240.num.averageEB	average	EB	lettuce servings	104240	0.0123	0.0025	8.65442e-07	yes	0.175616	EB
lettuceservings_yesterday.104240.num.prop	proportion	crude	lettuce servings	104240	0.0091	0.0024	0.00014964	yes	0.175616	EB
lettuceservings_yesterday.104240.num.propEB	proportion	EB	lettuce servings	104240	0.0119	0.0023	2.29242e-07	yes	0.175616	EB
liquidforporridge_yesterday.20105.milk.bin.prop	proportion	crude	liquid for porridge - milk	20105	0.0064	0.0025	0.0104672	no	0.413392	EB
liquidforporridge_yesterday.20105.milk.bin.propEB	proportion	EB	liquid for porridge - milk	20105	0.0083	0.0025	0.000900174	yes	0.413392	EB
liquidforporridge_yesterday.20105.water.bin.prop	proportion	crude	liquid for porridge - water	20105	0.0124	0.0028	9.48593e-06	yes	0.461245	crude
liquidforporridge_yesterday.20105.water.bin.propEB	proportion	EB	liquid for porridge - water	20105	0.0114	0.0028	4.67257e-05	yes	0.461245	crude
liverservings_yesterday.103090.num.average	average	crude	liver servings	103090	-0.0039	0.0023	0.0899518	no	0.0482757	crude
liverservings_yesterday.103090.num.averageEB	average	EB	liver servings	103090	-0.0069	0.0022	0.00171057	no	0.0482757	crude
liverservings_yesterday.103090.num.prop	proportion	crude	liver servings	103090	-0.0042	0.0023	0.0678372	no	0.0482757	crude
liverservings_yesterday.103090.num.propEB	proportion	EB	liver servings	103090	-0.0062	0.0023	0.0070251	no	0.0482757	crude
lobstercrabservings_yesterday.103210.num.average	average	crude	lobster/crab servings	103210	0.0008	0.0026	0.758316	no	0.0490964	EB
lobstercrabservings_yesterday.103210.num.averageEB	average	EB	lobster/crab servings	103210	0.0025	0.0027	0.354484	no	0.0490964	EB
lobstercrabservings_yesterday.103210.num.prop	proportion	crude	lobster/crab servings	103210	0.0013	0.0027	0.630174	no	0.0490964	equal
lobstercrabservings_yesterday.103210.num.propEB	proportion	EB	lobster/crab servings	103210	0.0013	0.0027	0.630174	no	0.0490964	equal
lowcalhotchocglasses_yesterday.100540.num.average	average	crude	low calorie hot chocolate glasses	100540	0.0016	0.0027	0.553454	no	0.254376	EB
lowcalhotchocglasses_yesterday.100540.num.averageEB	average	EB	low calorie hot chocolate glasses	100540	0.0039	0.0026	0.133614	no	0.254376	EB
lowcalhotchocglasses_yesterday.100540.num.prop	proportion	crude	low calorie hot chocolate glasses	100540	0.0034	0.0026	0.190978	no	0.254376	EB
lowcalhotchocglasses_yesterday.100540.num.propEB	proportion	EB	low calorie hot chocolate glasses	100540	0.0065	0.0026	0.0124193	no	0.254376	EB
lowfatcheesespreadservings_yesterday.102850.num.average	average	crude	low fat cheese spread servings	102850	0.0016	0.0024	0.504985	no	0.170683	crude
lowfatcheesespreadservings_yesterday.102850.num.averageEB	average	EB	low fat cheese spread servings	102850	0.0012	0.0025	0.631227	no	0.170683	crude
lowfatcheesespreadservings_yesterday.102850.num.prop	proportion	crude	low fat cheese spread servings	102850	0.0038	0.0025	0.128511	no	0.170683	crude
lowfatcheesespreadservings_yesterday.102850.num.propEB	proportion	EB	low fat cheese spread servings	102850	0.0021	0.0025	0.400908	no	0.170683	crude
lowfathardcheeseservings_yesterday.102810.num.average	average	crude	low fat hard cheese servings	102810	0.0024	0.0023	0.296727	no	0.171099	EB
lowfathardcheeseservings_yesterday.102810.num.averageEB	average	EB	low fat hard cheese servings	102810	0.0027	0.0022	0.21972	no	0.171099	EB
lowfathardcheeseservings_yesterday.102810.num.prop	proportion	crude	low fat hard cheese servings	102810	0.0017	0.0023	0.459828	no	0.171099	crude
lowfathardcheeseservings_yesterday.102810.num.propEB	proportion	EB	low fat hard cheese servings	102810	0.0008	0.0022	0.71613	no	0.171099	crude
mangoservings_yesterday.104510.num.average	average	crude	mango servings	104510	0.0021	0.0026	0.419268	no	0.151636	crude
mangoservings_yesterday.104510.num.averageEB	average	EB	mango servings	104510	0.0009	0.0025	0.718847	no	0.151636	crude
mangoservings_yesterday.104510.num.prop	proportion	crude	mango servings	104510	0.0019	0.0025	0.447255	no	0.151636	crude
mangoservings_yesterday.104510.num.propEB	proportion	EB	mango servings	104510	0.0012	0.0025	0.631227	no	0.151636	crude
mashedpotatoservings_yesterday.104050.num.average	average	crude	mashed potato servings	104050	0.0032	0.0024	0.182422	no	0.0976267	EB
mashedpotatoservings_yesterday.104050.num.averageEB	average	EB	mashed potato servings	104050	0.0048	0.0025	0.0548579	no	0.0976267	EB
mashedpotatoservings_yesterday.104050.num.prop	proportion	crude	mashed potato servings	104050	0.0031	0.0024	0.196473	no	0.0976267	EB
mashedpotatoservings_yesterday.104050.num.propEB	proportion	EB	mashed potato servings	104050	0.004	0.0026	0.123936	no	0.0976267	EB
mealtype_yesterday.20089.boughtsandwich.bin.prop	proportion	crude	meal type - bought sandwich	20089	0.0067	0.0026	0.00996841	no	0.145817	EB
mealtype_yesterday.20089.boughtsandwich.bin.propEB	proportion	EB	meal type - bought sandwich	20089	0.0082	0.0026	0.00161134	no	0.145817	EB
mealtype_yesterday.20089.homecooked.bin.prop	proportion	crude	meal type - home cooked	20089	0.0108	0.0027	6.33425e-05	yes	0.147206	EB
mealtype_yesterday.20089.homecooked.bin.propEB	proportion	EB	meal type - home cooked	20089	0.015	0.0028	8.45483e-08	yes	0.147206	EB
mealtype_yesterday.20089.nothomecooked.bin.prop	proportion	crude	meal type - not home cooked	20089	0.015	0.0029	2.31089e-07	yes	0.203279	EB
mealtype_yesterday.20089.nothomecooked.bin.propEB	proportion	EB	meal type - not home cooked	20089	0.0161	0.0031	2.06323e-07	yes	0.203279	EB
mealtype_yesterday.20089.readymeals.bin.prop	proportion	crude	meal type - ready meals	20089	0.013	0.0027	1.47336e-06	yes	0.190896	EB
mealtype_yesterday.20089.readymeals.bin.propEB	proportion	EB	meal type - ready meals	20089	0.0156	0.0028	2.52659e-08	yes	0.190896	EB
mealtype_yesterday.20089.restaurant.bin.prop	proportion	crude	meal type - restaurant	20089	0.0108	0.0028	0.00011472	yes	0.125299	EB
mealtype_yesterday.20089.restaurant.bin.propEB	proportion	EB	meal type - restaurant	20089	0.0119	0.0026	4.71865e-06	yes	0.125299	EB
mealtype_yesterday.20089.takeaway.bin.prop	proportion	crude	meal type - take away	20089	0.0053	0.0027	0.0496505	no	0.0428754	crude
mealtype_yesterday.20089.takeaway.bin.propEB	proportion	EB	meal type - take away	20089	0.0043	0.0026	0.0981588	no	0.0428754	crude
meat_yesterday.total.num.average	average	crude	meat servings - any	103010:103020:103030:103040:103050:103060:103070:103080:103090:103100	0.0249	0.0028	5.95574e-19	yes	0.241726	EB
meat_yesterday.total.num.averageEB	average	EB	meat servings - any	103010:103020:103030:103040:103050:103060:103070:103080:103090:103100	0.0268	0.003	4.13362e-19	yes	0.241726	EB
meat_yesterday.total.num.prop	proportion	crude	meat servings - any	103010:103020:103030:103040:103050:103060:103070:103080:103090:103100	0.0224	0.0027	1.07407e-16	yes	0.241726	EB
meat_yesterday.total.num.propEB	proportion	EB	meat servings - any	103010:103020:103030:103040:103050:103060:103070:103080:103090:103100	0.0257	0.0031	1.12942e-16	yes	0.241726	EB
melonservings_yesterday.104520.num.average	average	crude	melon servings	104520	0.0043	0.0022	0.0506367	no	0.155385	EB
melonservings_yesterday.104520.num.averageEB	average	EB	melon servings	104520	0.0061	0.0023	0.00799753	no	0.155385	EB
melonservings_yesterday.104520.num.prop	proportion	crude	melon servings	104520	0.0053	0.0022	0.0159923	no	0.155385	EB
melonservings_yesterday.104520.num.propEB	proportion	EB	melon servings	104520	0.0062	0.0024	0.00978507	no	0.155385	EB
milk_yesterday.total.num.average	average	crude	milk - any	100520:100530	0.0074	0.0029	0.0107191	no	0.44376	EB
milk_yesterday.total.num.averageEB	average	EB	milk - any	100520:100530	0.0083	0.0029	0.00420885	no	0.44376	EB
milk_yesterday.total.num.prop	proportion	crude	milk - any	100520:100530	0.0093	0.0029	0.00134175	no	0.44376	EB
milk_yesterday.total.num.propEB	proportion	EB	milk - any	100520:100530	0.0103	0.0028	0.000234544	yes	0.44376	EB
milkbaseddessertservings_yesterday.102150.num.average	average	crude	milk based dessert servings	102150	0.0037	0.0029	0.202004	no	0.139187	EB
milkbaseddessertservings_yesterday.102150.num.averageEB	average	EB	milk based dessert servings	102150	0.0047	0.0026	0.0706544	no	0.139187	EB
milkbaseddessertservings_yesterday.102150.num.prop	proportion	crude	milk based dessert servings	102150	0.004	0.0027	0.138478	no	0.139187	EB
milkbaseddessertservings_yesterday.102150.num.propEB	proportion	EB	milk based dessert servings	102150	0.0042	0.0026	0.106227	no	0.139187	EB
milkchocservings_yesterday.102280.num.average	average	crude	milk chocolate servings	102280	0.0106	0.0026	4.56356e-05	yes	0.188508	EB
milkchocservings_yesterday.102280.num.averageEB	average	EB	milk chocolate servings	102280	0.0115	0.0026	9.73051e-06	yes	0.188508	EB
milkchocservings_yesterday.102280.num.prop	proportion	crude	milk chocolate servings	102280	0.0131	0.0026	4.69289e-07	yes	0.188508	crude
milkchocservings_yesterday.102280.num.propEB	proportion	EB	milk chocolate servings	102280	0.0122	0.0026	2.7014e-06	yes	0.188508	crude
milkglasses_yesterday.100520.num.average	average	crude	milk glasses	100520	0.0083	0.0026	0.00141141	no	0.478329	EB
milkglasses_yesterday.100520.num.averageEB	average	EB	milk glasses	100520	0.0091	0.0029	0.00170145	no	0.478329	EB
milkglasses_yesterday.100520.num.prop	proportion	crude	milk glasses	100520	0.008	0.0027	0.00304693	no	0.478329	EB
milkglasses_yesterday.100520.num.propEB	proportion	EB	milk glasses	100520	0.0081	0.0028	0.00381755	no	0.478329	EB
milkinanycoffee_yesterday_any.bin.prop	proportion	crude	milk in coffee	100260:100280:100320:100350	0.0281	0.003	7.48594e-21	yes	0.701058	crude
milkinanycoffee_yesterday_any.bin.propEB	proportion	EB	milk in coffee	100260:100280:100320:100350	0.027	0.003	2.25718e-19	yes	0.701058	crude
milkinanycoffeetea_yesterday_any.bin.prop	proportion	crude	milk in tea	100260:100280:100320:100350:100460:100480	0.034	0.0034	1.52397e-23	yes	0.760691	crude
milkinanycoffeetea_yesterday_any.bin.propEB	proportion	EB	milk in tea	100260:100280:100320:100350:100460:100480	0.0267	0.0034	4.06392e-15	yes	0.760691	crude
milkincereal_yesterday.100890.any.bin.prop	proportion	crude	milk in cereal	100890	0.0318	0.0031	1.08867e-24	yes	0.511699	crude
milkincereal_yesterday.100890.any.bin.propEB	proportion	EB	milk in cereal	100890	0.0272	0.003	1.22714e-19	yes	0.511699	crude
milktype_yesterday.100920.alt.bin.prop	proportion	crude	milk type - non-dairy	100920	0.0158	0.0029	5.08604e-08	yes	0.732473	crude
milktype_yesterday.100920.alt.bin.propEB	proportion	EB	milk type - non-dairy	100920	0.012	0.0026	3.92368e-06	yes	0.732473	crude
milktype_yesterday.100920.any.bin.prop	proportion	crude	milk type - any	100920	0.0182	0.0032	1.28913e-08	yes	0.661721	crude
milktype_yesterday.100920.any.bin.propEB	proportion	EB	milk type - any	100920	0.0171	0.0031	3.46548e-08	yes	0.661721	crude
milktype_yesterday.100920.goatsheep.bin.prop	proportion	crude	milk type - goat/sheep	100920	0.0014	0.0025	0.575479	no	0.68811	crude
milktype_yesterday.100920.goatsheep.bin.propEB	proportion	EB	milk type - goat/sheep	100920	0.0006	0.0025	0.81033	no	0.68811	crude
milktype_yesterday.100920.lowchol.bin.prop	proportion	crude	milk type - low cholesterol	100920	-0.0032	0.0024	0.182422	no	0.587009	crude
milktype_yesterday.100920.lowchol.bin.propEB	proportion	EB	milk type - low cholesterol	100920	-0.0039	0.0022	0.0762739	no	0.587009	crude
milktype_yesterday.100920.powdered.bin.prop	proportion	crude	milk type - powdered	100920	-0.0009	0.0024	0.70766	no	0.408172	crude
milktype_yesterday.100920.powdered.bin.propEB	proportion	EB	milk type - powdered	100920	-0.0021	0.0025	0.400908	no	0.408172	crude
milktype_yesterday.100920.real.bin.prop	proportion	crude	milk type - dairy	100920	0.0175	0.0029	1.59473e-09	yes	0.698964	crude
milktype_yesterday.100920.real.bin.propEB	proportion	EB	milk type - dairy	100920	0.0157	0.0028	2.05694e-08	yes	0.698964	crude
milktype_yesterday.100920.riceoatveg.bin.prop	proportion	crude	milk type - rice/oat/vegetable	100920	0.0058	0.0032	0.069909	no	0.632628	crude
milktype_yesterday.100920.riceoatveg.bin.propEB	proportion	EB	milk type - rice/oat/vegetable	100920	0.0038	0.0029	0.190079	no	0.632628	crude
milktype_yesterday.100920.semiskimmed.bin.prop	proportion	crude	milk type - semi-skimmed	100920	0.0155	0.0031	5.73303e-07	yes	0.756925	crude
milktype_yesterday.100920.semiskimmed.bin.propEB	proportion	EB	milk type - semi-skimmed	100920	0.0131	0.003	1.26157e-05	yes	0.756925	crude
milktype_yesterday.100920.skimmed.bin.prop	proportion	crude	milk type - skimmed	100920	0.0162	0.003	6.66409e-08	yes	0.765959	crude
milktype_yesterday.100920.skimmed.bin.propEB	proportion	EB	milk type - skimmed	100920	0.0139	0.003	3.59824e-06	yes	0.765959	crude
milktype_yesterday.100920.soya.bin.prop	proportion	crude	milk type - soya	100920	0.01	0.0027	0.000212474	yes	0.725367	crude
milktype_yesterday.100920.soya.bin.propEB	proportion	EB	milk type - soya	100920	0.0079	0.0026	0.00237789	no	0.725367	crude
milktype_yesterday.100920.wholemilk.bin.prop	proportion	crude	milk type - whole milk	100920	0.0111	0.0028	7.3616e-05	yes	0.776727	EB
milktype_yesterday.100920.wholemilk.bin.propEB	proportion	EB	milk type - whole milk	100920	0.0119	0.0027	1.04615e-05	yes	0.776727	EB
mixedfruitservings_yesterday.104440.num.average	average	crude	mixed fruit servings	104440	0.0037	0.0024	0.123155	no	0.219815	EB
mixedfruitservings_yesterday.104440.num.averageEB	average	EB	mixed fruit servings	104440	0.0086	0.0025	0.000581714	yes	0.219815	EB
mixedfruitservings_yesterday.104440.num.prop	proportion	crude	mixed fruit servings	104440	0.0018	0.0025	0.471525	no	0.219815	EB
mixedfruitservings_yesterday.104440.num.propEB	proportion	EB	mixed fruit servings	104440	0.0075	0.0026	0.00391892	no	0.219815	EB
mixedvegservings_yesterday.104060.num.average	average	crude	mixed vegetable servings	104060	0.0052	0.0024	0.0302603	no	0.168128	EB
mixedvegservings_yesterday.104060.num.averageEB	average	EB	mixed vegetable servings	104060	0.0076	0.0024	0.00154197	no	0.168128	EB
mixedvegservings_yesterday.104060.num.prop	proportion	crude	mixed vegetable servings	104060	0.0061	0.0024	0.0110325	no	0.168128	EB
mixedvegservings_yesterday.104060.num.propEB	proportion	EB	mixed vegetable servings	104060	0.0085	0.0026	0.0010784	yes	0.168128	EB
mozzcheeseservings_yesterday.102890.num.average	average	crude	mozzarella cheese servings	102890	0.0004	0.0023	0.861934	no	0.0451794	crude
mozzcheeseservings_yesterday.102890.num.averageEB	average	EB	mozzarella cheese servings	102890	-0.0001	0.0024	0.966764	no	0.0451794	crude
mozzcheeseservings_yesterday.102890.num.prop	proportion	crude	mozzarella cheese servings	102890	-0.0014	0.0022	0.524539	no	0.0451794	EB
mozzcheeseservings_yesterday.102890.num.propEB	proportion	EB	mozzarella cheese servings	102890	-0.0011	0.0024	0.646713	no	0.0451794	EB
mueslibowls_yesterday.100800.num.average	average	crude	muesli bowls	100800	0.0324	0.0032	4.27979e-24	yes	0.537582	EB
mueslibowls_yesterday.100800.num.averageEB	average	EB	muesli bowls	100800	0.0325	0.0033	6.9585e-23	yes	0.537582	EB
mueslibowls_yesterday.100800.num.prop	proportion	crude	muesli bowls	100800	0.0346	0.0034	2.52556e-24	yes	0.537582	crude
mueslibowls_yesterday.100800.num.propEB	proportion	EB	muesli bowls	100800	0.0315	0.0033	1.35512e-21	yes	0.537582	crude
mushroomservings_yesterday.104250.num.average	average	crude	mushroom servings	104250	0.0089	0.0026	0.000619166	yes	0.145402	EB
mushroomservings_yesterday.104250.num.averageEB	average	EB	mushroom servings	104250	0.0092	0.0025	0.000233234	yes	0.145402	EB
mushroomservings_yesterday.104250.num.prop	proportion	crude	mushroom servings	104250	0.0059	0.0027	0.0288753	no	0.145402	EB
mushroomservings_yesterday.104250.num.propEB	proportion	EB	mushroom servings	104250	0.0088	0.0027	0.00111704	no	0.145402	EB
naanitems_yesterday.101230.num.average	average	crude	naan servings	101230	0.0026	0.0029	0.369958	no	0.0374697	EB
naanitems_yesterday.101230.num.averageEB	average	EB	naan servings	101230	0.0046	0.0027	0.0884365	no	0.0374697	EB
naanitems_yesterday.101230.num.prop	proportion	crude	naan servings	101230	0.0035	0.0026	0.178253	no	0.0374697	EB
naanitems_yesterday.101230.num.propEB	proportion	EB	naan servings	101230	0.0044	0.0024	0.066753	no	0.0374697	EB
nuts_yesterday.total.num.average	average	crude	nuts servings	102410:102420:102430:102440	0.0166	0.0027	7.83928e-10	yes	0.289479	EB
nuts_yesterday.total.num.averageEB	average	EB	nuts servings	102410:102420:102430:102440	0.0186	0.0028	3.0766e-11	yes	0.289479	EB
nuts_yesterday.total.num.prop	proportion	crude	nuts servings	102410:102420:102430:102440	0.0216	0.003	6.02126e-13	yes	0.289479	EB
nuts_yesterday.total.num.propEB	proportion	EB	nuts servings	102410:102420:102430:102440	0.025	0.003	7.85975e-17	yes	0.289479	EB
oatcakesitems_yesterday.101260.num.average	average	crude	oatcake servings	101260	0.0103	0.0026	7.44684e-05	yes	0.266273	EB
oatcakesitems_yesterday.101260.num.averageEB	average	EB	oatcake servings	101260	0.011	0.0024	4.57622e-06	yes	0.266273	EB
oatcakesitems_yesterday.101260.num.prop	proportion	crude	oatcake servings	101260	0.0116	0.0026	8.13733e-06	yes	0.266273	EB
oatcakesitems_yesterday.101260.num.propEB	proportion	EB	oatcake servings	101260	0.0124	0.0025	7.04932e-07	yes	0.266273	EB
oatcakesitemswithbutter_yesterday.101510.num.average	average	crude	oatcake servings with butter	101510	0.0041	0.0033	0.21408	no	0.0534559	EB
oatcakesitemswithbutter_yesterday.101510.num.averageEB	average	EB	oatcake servings with butter	101510	0.0045	0.0033	0.172682	no	0.0534559	EB
oatcakesitemswithbutter_yesterday.101510.num.prop	proportion	crude	oatcake servings with butter	101510	0.0037	0.0028	0.186359	no	0.0534559	equal
oatcakesitemswithbutter_yesterday.101510.num.propEB	proportion	EB	oatcake servings with butter	101510	0.0037	0.0027	0.170571	no	0.0534559	equal
oatcrunchbowls_yesterday.100810.num.average	average	crude	oat crunch bowls	100810	0.0057	0.0027	0.0347628	no	0.285435	EB
oatcrunchbowls_yesterday.100810.num.averageEB	average	EB	oat crunch bowls	100810	0.0065	0.0026	0.0124193	no	0.285435	EB
oatcrunchbowls_yesterday.100810.num.prop	proportion	crude	oat crunch bowls	100810	0.0068	0.0028	0.0151584	no	0.285435	EB
oatcrunchbowls_yesterday.100810.num.propEB	proportion	EB	oat crunch bowls	100810	0.0081	0.0026	0.00183705	no	0.285435	EB
oilyfishservings_yesterday.103160.num.average	average	crude	oily fish servings	103160	0.0087	0.0028	0.00188905	no	0.115044	EB
oilyfishservings_yesterday.103160.num.averageEB	average	EB	oily fish servings	103160	0.0119	0.003	7.28848e-05	yes	0.115044	EB
oilyfishservings_yesterday.103160.num.prop	proportion	crude	oily fish servings	103160	0.0091	0.0026	0.000465258	yes	0.115044	EB
oilyfishservings_yesterday.103160.num.propEB	proportion	EB	oily fish servings	103160	0.0123	0.0026	2.23671e-06	yes	0.115044	EB
oliveservings_yesterday.102490.num.average	average	crude	olive servings	102490	0.0067	0.0026	0.00996841	no	0.133278	EB
oliveservings_yesterday.102490.num.averageEB	average	EB	olive servings	102490	0.007	0.0027	0.00952555	no	0.133278	EB
oliveservings_yesterday.102490.num.prop	proportion	crude	olive servings	102490	0.0099	0.0027	0.000245733	yes	0.133278	crude
oliveservings_yesterday.102490.num.propEB	proportion	EB	olive servings	102490	0.0093	0.0026	0.000347662	yes	0.133278	crude
omeletteservings_yesterday.102950.num.average	average	crude	omelette servings	102950	0.0013	0.0024	0.588048	no	0.0640051	EB
omeletteservings_yesterday.102950.num.averageEB	average	EB	omelette servings	102950	0.0031	0.0026	0.233141	no	0.0640051	EB
omeletteservings_yesterday.102950.num.prop	proportion	crude	omelette servings	102950	0.0012	0.0023	0.601852	no	0.0640051	EB
omeletteservings_yesterday.102950.num.propEB	proportion	EB	omelette servings	102950	0.0046	0.0026	0.0768554	no	0.0640051	EB
onionservings_yesterday.104260.num.average	average	crude	onion servings	104260	0.0123	0.0029	2.2215e-05	yes	0.190659	EB
onionservings_yesterday.104260.num.averageEB	average	EB	onion servings	104260	0.0163	0.0029	1.90197e-08	yes	0.190659	EB
onionservings_yesterday.104260.num.prop	proportion	crude	onion servings	104260	0.0136	0.0026	1.68806e-07	yes	0.190659	EB
onionservings_yesterday.104260.num.propEB	proportion	EB	onion servings	104260	0.0156	0.0027	7.56937e-09	yes	0.190659	EB
orangejuiceglasses_yesterday.100190.num.average	average	crude	orange juice glasses	100190	0.0134	0.0026	2.55197e-07	yes	0.496131	EB
orangejuiceglasses_yesterday.100190.num.averageEB	average	EB	orange juice glasses	100190	0.0158	0.0026	1.2251e-09	yes	0.496131	EB
orangejuiceglasses_yesterday.100190.num.prop	proportion	crude	orange juice glasses	100190	0.019	0.0028	1.15514e-11	yes	0.496131	equal
orangejuiceglasses_yesterday.100190.num.propEB	proportion	EB	orange juice glasses	100190	0.019	0.0028	1.15514e-11	yes	0.496131	equal
orangeservings_yesterday.104530.num.average	average	crude	orange servings	104530	0.0188	0.0036	1.76789e-07	yes	0.418639	EB
orangeservings_yesterday.104530.num.averageEB	average	EB	orange servings	104530	0.0201	0.0036	2.35952e-08	yes	0.418639	EB
orangeservings_yesterday.104530.num.prop	proportion	crude	orange servings	104530	0.0186	0.0036	2.38306e-07	yes	0.418639	EB
orangeservings_yesterday.104530.num.propEB	proportion	EB	orange servings	104530	0.0199	0.0038	1.63347e-07	yes	0.418639	EB
otheralcoholglasses_yesterday.100740.num.average	average	crude	other alcohol glasses	100740	-0.0033	0.0024	0.169131	no	0.0447326	EB
otheralcoholglasses_yesterday.100740.num.averageEB	average	EB	other alcohol glasses	100740	0.0013	0.0026	0.617075	no	0.0447326	EB
otheralcoholglasses_yesterday.100740.num.prop	proportion	crude	other alcohol glasses	100740	0.0022	0.0029	0.448079	no	0.0447326	EB
otheralcoholglasses_yesterday.100740.num.propEB	proportion	EB	other alcohol glasses	100740	0.0047	0.0028	0.0932356	no	0.0447326	EB
otherbreaditems_yesterday.101270.num.average	average	crude	other bread servings	101270	0.002	0.0022	0.363302	no	0.099499	crude
otherbreaditems_yesterday.101270.num.averageEB	average	EB	other bread servings	101270	0.0016	0.0022	0.467059	no	0.099499	crude
otherbreaditems_yesterday.101270.num.prop	proportion	crude	other bread servings	101270	0.0044	0.0025	0.0784078	no	0.099499	crude
otherbreaditems_yesterday.101270.num.propEB	proportion	EB	other bread servings	101270	0.003	0.0027	0.266521	no	0.099499	crude
otherbreaditemswithbutter_yesterday.101550.num.average	average	crude	other bread servings with butter	101550	0.0013	0.0026	0.617075	no	0.126271	EB
otherbreaditemswithbutter_yesterday.101550.num.averageEB	average	EB	other bread servings with butter	101550	0.0014	0.0025	0.575479	no	0.126271	EB
otherbreaditemswithbutter_yesterday.101550.num.prop	proportion	crude	other bread servings with butter	101550	0.0023	0.0026	0.376364	no	0.126271	EB
otherbreaditemswithbutter_yesterday.101550.num.propEB	proportion	EB	other bread servings with butter	101550	0.0028	0.0024	0.243345	no	0.126271	EB
othercheeseservings_yesterday.102910.num.average	average	crude	other cheese servings	102910	0.0041	0.0024	0.0875745	no	0.0443036	crude
othercheeseservings_yesterday.102910.num.averageEB	average	EB	other cheese servings	102910	0.0026	0.0024	0.27866	no	0.0443036	crude
othercheeseservings_yesterday.102910.num.prop	proportion	crude	other cheese servings	102910	0.0056	0.0023	0.0149007	no	0.0443036	crude
othercheeseservings_yesterday.102910.num.propEB	proportion	EB	other cheese servings	102910	0.0041	0.0024	0.0875745	no	0.0443036	crude
othercoffeeglasses_yesterday.100330.num.average	average	crude	other coffee glasses	100330	0.0013	0.0025	0.603064	no	0.0453206	EB
othercoffeeglasses_yesterday.100330.num.averageEB	average	EB	other coffee glasses	100330	0.0021	0.0026	0.419268	no	0.0453206	EB
othercoffeeglasses_yesterday.100330.num.prop	proportion	crude	other coffee glasses	100330	0.0019	0.0023	0.408755	no	0.0453206	EB
othercoffeeglasses_yesterday.100330.num.propEB	proportion	EB	other coffee glasses	100330	0.0048	0.0025	0.0548579	no	0.0453206	EB
otherdessertservings_yesterday.102230.num.average	average	crude	other dessert servings	102230	0.0062	0.0026	0.017097	no	0.0885262	EB
otherdessertservings_yesterday.102230.num.averageEB	average	EB	other dessert servings	102230	0.0072	0.0025	0.00397675	no	0.0885262	EB
otherdessertservings_yesterday.102230.num.prop	proportion	crude	other dessert servings	102230	0.0076	0.0026	0.00346591	no	0.0885262	EB
otherdessertservings_yesterday.102230.num.propEB	proportion	EB	other dessert servings	102230	0.0087	0.0026	0.000819409	yes	0.0885262	EB
otherdrinkglasses_yesterday.100560.num.average	average	crude	other drink glasses	100560	-0.0036	0.0022	0.101764	no	0.147764	EB
otherdrinkglasses_yesterday.100560.num.averageEB	average	EB	other drink glasses	100560	-0.0019	0.0023	0.408755	no	0.147764	EB
otherdrinkglasses_yesterday.100560.num.prop	proportion	crude	other drink glasses	100560	-0.0045	0.002	0.0244489	no	0.147764	EB
otherdrinkglasses_yesterday.100560.num.propEB	proportion	EB	other drink glasses	100560	-0.0028	0.0021	0.182422	no	0.147764	EB
othereggservings_yesterday.102980.num.average	average	crude	other egg servings	102980	0.0022	0.0024	0.359317	no	0.0184009	EB
othereggservings_yesterday.102980.num.averageEB	average	EB	other egg servings	102980	0.0031	0.0023	0.177714	no	0.0184009	EB
othereggservings_yesterday.102980.num.prop	proportion	crude	other egg servings	102980	0.0036	0.0025	0.149867	no	0.0184009	EB
othereggservings_yesterday.102980.num.propEB	proportion	EB	other egg servings	102980	0.0049	0.0024	0.0411846	no	0.0184009	EB
otherfishservings_yesterday.103230.num.average	average	crude	other fish servings	103230	-0.0046	0.0024	0.0552803	no	0.0266673	EB
otherfishservings_yesterday.103230.num.averageEB	average	EB	other fish servings	103230	-0.0014	0.0026	0.590258	no	0.0266673	EB
otherfishservings_yesterday.103230.num.prop	proportion	crude	other fish servings	103230	-0.0026	0.0025	0.29834	no	0.0266673	EB
otherfishservings_yesterday.103230.num.propEB	proportion	EB	other fish servings	103230	-0.0009	0.0025	0.718847	no	0.0266673	EB
otherfruitservings_yesterday.104590.num.average	average	crude	other fruit servings	104590	0.0046	0.0026	0.0768554	no	0.2786	EB
otherfruitservings_yesterday.104590.num.averageEB	average	EB	other fruit servings	104590	0.0072	0.0027	0.00766076	no	0.2786	EB
otherfruitservings_yesterday.104590.num.prop	proportion	crude	other fruit servings	104590	0.0077	0.0028	0.00595953	no	0.2786	EB
otherfruitservings_yesterday.104590.num.propEB	proportion	EB	other fruit servings	104590	0.008	0.0029	0.00580459	no	0.2786	EB
othergrainservings_yesterday.102780.num.average	average	crude	other grain servings	102780	-0.0002	0.0025	0.936237	no	0.087655	crude
othergrainservings_yesterday.102780.num.averageEB	average	EB	other grain servings	102780	-0.001	0.0025	0.689157	no	0.087655	crude
othergrainservings_yesterday.102780.num.prop	proportion	crude	other grain servings	102780	0.001	0.0026	0.700522	no	0.087655	crude
othergrainservings_yesterday.102780.num.propEB	proportion	EB	other grain servings	102780	0.0007	0.0027	0.795435	no	0.087655	crude
othermeatservings_yesterday.103100.num.average	average	crude	other meat servings	103100	-0.0019	0.0025	0.447255	no	0.027894	EB
othermeatservings_yesterday.103100.num.averageEB	average	EB	other meat servings	103100	0.0002	0.0023	0.930706	no	0.027894	EB
othermeatservings_yesterday.103100.num.prop	proportion	crude	other meat servings	103100	-0.0036	0.0025	0.149867	no	0.027894	EB
othermeatservings_yesterday.103100.num.propEB	proportion	EB	other meat servings	103100	-0.0011	0.0023	0.632465	no	0.027894	EB
othersavorysnackservings_yesterday.102500.num.average	average	crude	other savory snack servings	102500	0.0007	0.0024	0.770541	no	0.0788579	crude
othersavorysnackservings_yesterday.102500.num.averageEB	average	EB	other savory snack servings	102500	-0.0009	0.0022	0.682473	no	0.0788579	crude
othersavorysnackservings_yesterday.102500.num.prop	proportion	crude	other savory snack servings	102500	0.0024	0.0025	0.337055	no	0.0788579	crude
othersavorysnackservings_yesterday.102500.num.propEB	proportion	EB	other savory snack servings	102500	0.0011	0.0021	0.600411	no	0.0788579	crude
othersweetssservings_yesterday.102380.num.average	average	crude	other sweets servings	102380	-0.0022	0.0022	0.317311	no	0.0427802	EB
othersweetssservings_yesterday.102380.num.averageEB	average	EB	other sweets servings	102380	-0.002	0.0024	0.404657	no	0.0427802	EB
othersweetssservings_yesterday.102380.num.prop	proportion	crude	other sweets servings	102380	0.0031	0.0024	0.196473	no	0.0427802	crude
othersweetssservings_yesterday.102380.num.propEB	proportion	EB	other sweets servings	102380	0.0009	0.0026	0.729227	no	0.0427802	crude
otherteacups_yesterday.100440.num.average	average	crude	other tea cups	100440	0.0017	0.0024	0.478738	no	0.375869	EB
otherteacups_yesterday.100440.num.averageEB	average	EB	other tea cups	100440	0.0039	0.0025	0.11876	no	0.375869	EB
otherteacups_yesterday.100440.num.prop	proportion	crude	other tea cups	100440	0.0049	0.0025	0.0499958	no	0.375869	EB
otherteacups_yesterday.100440.num.propEB	proportion	EB	other tea cups	100440	0.0059	0.0025	0.0182749	no	0.375869	EB
othervegaltservings_yesterday.103290.num.average	average	crude	other vegetarian alternative servings	103290	0.007	0.0025	0.00511026	no	0.0813071	crude
othervegaltservings_yesterday.103290.num.averageEB	average	EB	other vegetarian alternative servings	103290	0.0057	0.0022	0.00957228	no	0.0813071	crude
othervegaltservings_yesterday.103290.num.prop	proportion	crude	other vegetarian alternative servings	103290	0.0083	0.0025	0.000900174	yes	0.0813071	crude
othervegaltservings_yesterday.103290.num.propEB	proportion	EB	other vegetarian alternative servings	103290	0.0066	0.0021	0.00167307	no	0.0813071	crude
othervegservings_yesterday.104380.num.average	average	crude	other vegetable servings	104380	0.0068	0.0025	0.00652819	no	0.0893941	crude
othervegservings_yesterday.104380.num.averageEB	average	EB	other vegetable servings	104380	0.0067	0.0024	0.00524373	no	0.0893941	crude
othervegservings_yesterday.104380.num.prop	proportion	crude	other vegetable servings	104380	0.0086	0.0026	0.000940681	yes	0.0893941	crude
othervegservings_yesterday.104380.num.propEB	proportion	EB	other vegetable servings	104380	0.0085	0.0026	0.0010784	yes	0.0893941	crude
pancakenumber_yesterday.102010.num.average	average	crude	pancake number	102010	0.001	0.0024	0.676922	no	0.014845	EB
pancakenumber_yesterday.102010.num.averageEB	average	EB	pancake number	102010	0.0023	0.0022	0.295813	no	0.014845	EB
pancakenumber_yesterday.102010.num.prop	proportion	crude	pancake number	102010	-0.0015	0.0024	0.531971	no	0.014845	EB
pancakenumber_yesterday.102010.num.propEB	proportion	EB	pancake number	102010	-0.0007	0.0022	0.750347	no	0.014845	EB
parsnipservings_yesterday.104270.num.average	average	crude	parsnip servings	104270	0.0015	0.0025	0.548506	no	0.072379	EB
parsnipservings_yesterday.104270.num.averageEB	average	EB	parsnip servings	104270	0.0039	0.0025	0.11876	no	0.072379	EB
parsnipservings_yesterday.104270.num.prop	proportion	crude	parsnip servings	104270	0.0036	0.0029	0.214466	no	0.072379	EB
parsnipservings_yesterday.104270.num.propEB	proportion	EB	parsnip servings	104270	0.0047	0.0027	0.081729	no	0.072379	EB
pasta_yesterday.total.num.average	average	crude	pasta servings	102710:102720	0.0041	0.0027	0.128884	no	0.0885667	EB
pasta_yesterday.total.num.averageEB	average	EB	pasta servings	102710:102720	0.0046	0.0025	0.0657682	no	0.0885667	EB
pasta_yesterday.total.num.prop	proportion	crude	pasta servings	102710:102720	0.0058	0.0026	0.0256964	no	0.0885667	EB
pasta_yesterday.total.num.propEB	proportion	EB	pasta servings	102710:102720	0.006	0.0025	0.0163951	no	0.0885667	EB
pastry_yesterday.total.num.average	average	crude	pastry number - any	102050:102060:102070	0.0116	0.0024	1.34266e-06	yes	0.118759	EB
pastry_yesterday.total.num.averageEB	average	EB	pastry number - any	102050:102060:102070	0.0127	0.0024	1.21207e-07	yes	0.118759	EB
pastry_yesterday.total.num.prop	proportion	crude	pastry number - any	102050:102060:102070	0.0125	0.0026	1.52683e-06	yes	0.118759	crude
pastry_yesterday.total.num.propEB	proportion	EB	pastry number - any	102050:102060:102070	0.012	0.0025	1.58666e-06	yes	0.118759	crude
peachservings_yesterday.104550.num.average	average	crude	peach servings	104550	0.0059	0.0026	0.0232543	no	0.106272	EB
peachservings_yesterday.104550.num.averageEB	average	EB	peach servings	104550	0.0068	0.0025	0.00652819	no	0.106272	EB
peachservings_yesterday.104550.num.prop	proportion	crude	peach servings	104550	0.0067	0.0024	0.00524373	no	0.106272	EB
peachservings_yesterday.104550.num.propEB	proportion	EB	peach servings	104550	0.0068	0.0025	0.00652819	no	0.106272	EB
pearservings_yesterday.104560.num.average	average	crude	pear servings	104560	0.0147	0.0029	3.99984e-07	yes	0.301684	EB
pearservings_yesterday.104560.num.averageEB	average	EB	pear servings	104560	0.0148	0.0031	1.80429e-06	yes	0.301684	EB
pearservings_yesterday.104560.num.prop	proportion	crude	pear servings	104560	0.013	0.0029	7.36843e-06	yes	0.301684	crude
pearservings_yesterday.104560.num.propEB	proportion	EB	pear servings	104560	0.0118	0.003	8.37759e-05	yes	0.301684	crude
peaservings_yesterday.104280.num.average	average	crude	pea servings	104280	0.0067	0.0024	0.00524373	no	0.103501	crude
peaservings_yesterday.104280.num.averageEB	average	EB	pea servings	104280	0.0038	0.0024	0.113346	no	0.103501	crude
peaservings_yesterday.104280.num.prop	proportion	crude	pea servings	104280	0.0083	0.0023	0.00030774	yes	0.103501	crude
peaservings_yesterday.104280.num.propEB	proportion	EB	pea servings	104280	0.0053	0.0023	0.0212031	no	0.103501	crude
pineappleservings_yesterday.104570.num.average	average	crude	pineapple servings	104570	0.0033	0.0025	0.186835	no	0.146998	EB
pineappleservings_yesterday.104570.num.averageEB	average	EB	pineapple servings	104570	0.0034	0.0025	0.17383	no	0.146998	EB
pineappleservings_yesterday.104570.num.prop	proportion	crude	pineapple servings	104570	0.0017	0.0025	0.496504	no	0.146998	EB
pineappleservings_yesterday.104570.num.propEB	proportion	EB	pineapple servings	104570	0.0023	0.0025	0.357573	no	0.146998	EB
pizzaslices_yesterday.102000.num.average	average	crude	pizza slices	102000	0.0007	0.0025	0.779478	no	0.0375883	EB
pizzaslices_yesterday.102000.num.averageEB	average	EB	pizza slices	102000	0.0018	0.0024	0.453255	no	0.0375883	EB
pizzaslices_yesterday.102000.num.prop	proportion	crude	pizza slices	102000	0.002	0.0026	0.441756	no	0.0375883	EB
pizzaslices_yesterday.102000.num.propEB	proportion	EB	pizza slices	102000	0.0027	0.0028	0.334903	no	0.0375883	EB
plaincerealbowls_yesterday.100830.num.average	average	crude	plain cereal bowls	100830	0.0107	0.0027	7.40253e-05	yes	0.389778	EB
plaincerealbowls_yesterday.100830.num.averageEB	average	EB	plain cereal bowls	100830	0.0108	0.0027	6.33425e-05	yes	0.389778	EB
plaincerealbowls_yesterday.100830.num.prop	proportion	crude	plain cereal bowls	100830	0.0126	0.0027	3.06125e-06	yes	0.389778	EB
plaincerealbowls_yesterday.100830.num.propEB	proportion	EB	plain cereal bowls	100830	0.0129	0.0027	1.77243e-06	yes	0.389778	EB
plumservings_yesterday.104580.num.average	average	crude	plum servings	104580	0.0035	0.0026	0.178253	no	0.115402	EB
plumservings_yesterday.104580.num.averageEB	average	EB	plum servings	104580	0.0059	0.0026	0.0232543	no	0.115402	EB
plumservings_yesterday.104580.num.prop	proportion	crude	plum servings	104580	0.0006	0.0026	0.817494	no	0.115402	EB
plumservings_yesterday.104580.num.propEB	proportion	EB	plum servings	104580	0.0025	0.0024	0.297566	no	0.115402	EB
porkservings_yesterday.103030.num.average	average	crude	pork servings	103030	0.0025	0.0022	0.255804	no	0.0525613	EB
porkservings_yesterday.103030.num.averageEB	average	EB	pork servings	103030	0.0038	0.0023	0.0984991	no	0.0525613	EB
porkservings_yesterday.103030.num.prop	proportion	crude	pork servings	103030	0.0042	0.0022	0.0562504	no	0.0525613	EB
porkservings_yesterday.103030.num.propEB	proportion	EB	pork servings	103030	0.0052	0.0024	0.0302603	no	0.0525613	EB
porridgebowls_yesterday.100770.num.average	average	crude	porridge bowls	100770	0.02	0.0026	1.44505e-14	yes	0.470741	EB
porridgebowls_yesterday.100770.num.averageEB	average	EB	porridge bowls	100770	0.0215	0.0026	1.34826e-16	yes	0.470741	EB
porridgebowls_yesterday.100770.num.prop	proportion	crude	porridge bowls	100770	0.0195	0.0026	6.38178e-14	yes	0.470741	EB
porridgebowls_yesterday.100770.num.propEB	proportion	EB	porridge bowls	100770	0.0207	0.0026	1.69913e-15	yes	0.470741	EB
portionsize_yesterday.100010.average.bin.prop	proportion	crude	portion size - average	100010	0.0154	0.0027	1.17232e-08	yes	0.521574	crude
portionsize_yesterday.100010.average.bin.propEB	proportion	EB	portion size - average	100010	0.0142	0.0027	1.44637e-07	yes	0.521574	crude
portionsize_yesterday.100010.larger.bin.prop	proportion	crude	portion size - larger	100010	0.0453	0.0032	1.70872e-45	yes	0.558947	crude
portionsize_yesterday.100010.larger.bin.propEB	proportion	EB	portion size - larger	100010	0.042	0.0032	2.36783e-39	yes	0.558947	crude
portionsize_yesterday.100010.smaller.bin.prop	proportion	crude	portion size - smaller	100010	0.0353	0.0031	4.84877e-30	yes	0.558867	crude
portionsize_yesterday.100010.smaller.bin.propEB	proportion	EB	portion size - smaller	100010	0.0315	0.003	8.63801e-26	yes	0.558867	crude
potato_yesterday.total.num.average	average	crude	potato servings - any	104020:104030:104050	0.0133	0.0027	8.39618e-07	yes	0.198314	EB
potato_yesterday.total.num.averageEB	average	EB	potato servings - any	104020:104030:104050	0.0148	0.0027	4.21779e-08	yes	0.198314	EB
potato_yesterday.total.num.prop	proportion	crude	potato servings - any	104020:104030:104050	0.0134	0.0028	1.7038e-06	yes	0.198314	EB
potato_yesterday.total.num.propEB	proportion	EB	potato servings - any	104020:104030:104050	0.0146	0.0028	1.84527e-07	yes	0.198314	EB
poultryservings_yesterday.103060.num.average	average	crude	poultry servings	103060	0.0072	0.0024	0.0026998	no	0.0996905	EB
poultryservings_yesterday.103060.num.averageEB	average	EB	poultry servings	103060	0.0081	0.0026	0.00183705	no	0.0996905	EB
poultryservings_yesterday.103060.num.prop	proportion	crude	poultry servings	103060	0.0043	0.0023	0.0615442	no	0.0996905	EB
poultryservings_yesterday.103060.num.propEB	proportion	EB	poultry servings	103060	0.0051	0.0025	0.0413503	no	0.0996905	EB
prawnsservings_yesterday.103200.num.average	average	crude	prawns servings	103200	0.0007	0.0024	0.770541	no	0.0734156	crude
prawnsservings_yesterday.103200.num.averageEB	average	EB	prawns servings	103200	-0.0004	0.0028	0.886403	no	0.0734156	crude
prawnsservings_yesterday.103200.num.prop	proportion	crude	prawns servings	103200	0.0029	0.0023	0.207356	no	0.0734156	crude
prawnsservings_yesterday.103200.num.propEB	proportion	EB	prawns servings	103200	0.0014	0.0027	0.604097	no	0.0734156	crude
pruneservings_yesterday.104420.num.average	average	crude	prune servings	104420	0.0053	0.0024	0.027221	no	0.314132	crude
pruneservings_yesterday.104420.num.averageEB	average	EB	prune servings	104420	0.0049	0.0026	0.0594818	no	0.314132	crude
pruneservings_yesterday.104420.num.prop	proportion	crude	prune servings	104420	0.0065	0.0024	0.00676221	no	0.314132	crude
pruneservings_yesterday.104420.num.propEB	proportion	EB	prune servings	104420	0.0044	0.0026	0.0905873	no	0.314132	crude
puddingservings_yesterday.102140.num.average	average	crude	pudding servings	102140	0.0033	0.0026	0.204359	no	0.128504	EB
puddingservings_yesterday.102140.num.averageEB	average	EB	pudding servings	102140	0.0057	0.0027	0.0347628	no	0.128504	EB
puddingservings_yesterday.102140.num.prop	proportion	crude	pudding servings	102140	0.0056	0.0028	0.0455003	no	0.128504	EB
puddingservings_yesterday.102140.num.propEB	proportion	EB	pudding servings	102140	0.0089	0.0029	0.00214801	no	0.128504	EB
purefruitveggiejuiceglasses_yesterday.100210.num.average	average	crude	pure fruit/veggie juice glasses	100210	0.0089	0.0027	0.000979686	yes	0.362391	EB
purefruitveggiejuiceglasses_yesterday.100210.num.averageEB	average	EB	pure fruit/veggie juice glasses	100210	0.0094	0.0026	0.000299902	yes	0.362391	EB
purefruitveggiejuiceglasses_yesterday.100210.num.prop	proportion	crude	pure fruit/veggie juice glasses	100210	0.0088	0.0029	0.00240949	no	0.362391	crude
purefruitveggiejuiceglasses_yesterday.100210.num.propEB	proportion	EB	pure fruit/veggie juice glasses	100210	0.0082	0.0027	0.00238916	no	0.362391	crude
quornservings_yesterday.103280.num.average	average	crude	quorn servings	103280	0.0086	0.0026	0.000940681	yes	0.227193	crude
quornservings_yesterday.103280.num.averageEB	average	EB	quorn servings	103280	0.0072	0.0027	0.00766076	no	0.227193	crude
quornservings_yesterday.103280.num.prop	proportion	crude	quorn servings	103280	0.0076	0.0027	0.00488053	no	0.227193	crude
quornservings_yesterday.103280.num.propEB	proportion	EB	quorn servings	103280	0.0067	0.0028	0.0167177	no	0.227193	crude
redwineglasses_yesterday.100590.num.average	average	crude	red wine glasses	100590	0.0225	0.003	6.38178e-14	yes	0.393682	EB
redwineglasses_yesterday.100590.num.averageEB	average	EB	red wine glasses	100590	0.0238	0.0031	1.62325e-14	yes	0.393682	EB
redwineglasses_yesterday.100590.num.prop	proportion	crude	red wine glasses	100590	0.0237	0.0032	1.29921e-13	yes	0.393682	crude
redwineglasses_yesterday.100590.num.propEB	proportion	EB	red wine glasses	100590	0.0233	0.0032	3.30741e-13	yes	0.393682	crude
rice_yesterday.total.num.average	average	crude	rice servings	102730:102740:102750	0.0037	0.0023	0.107683	no	0.078566	EB
rice_yesterday.total.num.averageEB	average	EB	rice servings	102730:102740:102750	0.0042	0.0024	0.0801183	no	0.078566	EB
rice_yesterday.total.num.prop	proportion	crude	rice servings	102730:102740:102750	0.0023	0.0025	0.357573	no	0.078566	EB
rice_yesterday.total.num.propEB	proportion	EB	rice servings	102730:102740:102750	0.0029	0.0025	0.246049	no	0.078566	EB
rollitems_yesterday.101160.num.average	average	crude	roll servings	101160	0.004	0.0026	0.123936	no	0.167283	crude
rollitems_yesterday.101160.num.averageEB	average	EB	roll servings	101160	0.0035	0.0025	0.161513	no	0.167283	crude
rollitems_yesterday.101160.num.prop	proportion	crude	roll servings	101160	0.004	0.0024	0.0955807	no	0.167283	crude
rollitems_yesterday.101160.num.propEB	proportion	EB	roll servings	101160	0.0028	0.0025	0.262714	no	0.167283	crude
rollitemswithbutter_yesterday.101430.num.average	average	crude	roll servings with butter	101430	0.0076	0.0025	0.00236578	no	0.186169	crude
rollitemswithbutter_yesterday.101430.num.averageEB	average	EB	roll servings with butter	101430	0.007	0.0025	0.00511026	no	0.186169	crude
rollitemswithbutter_yesterday.101430.num.prop	proportion	crude	roll servings with butter	101430	0.0081	0.0027	0.0026998	no	0.186169	crude
rollitemswithbutter_yesterday.101430.num.propEB	proportion	EB	roll servings with butter	101430	0.0071	0.0027	0.00854779	no	0.186169	crude
rolltype_yesterday.20094.any.bin.prop	proportion	crude	roll type - any	20094	0.0042	0.0024	0.0801183	no	0.157135	crude
rolltype_yesterday.20094.any.bin.propEB	proportion	EB	roll type - any	20094	0.0031	0.0026	0.233141	no	0.157135	crude
rolltype_yesterday.20094.mixed.bin.prop	proportion	crude	roll type - mixed	20094	0.005	0.0026	0.0544704	no	0.136505	crude
rolltype_yesterday.20094.mixed.bin.propEB	proportion	EB	roll type - mixed	20094	0.0032	0.0023	0.164133	no	0.136505	crude
rolltype_yesterday.20094.seeded.bin.prop	proportion	crude	roll type - seeded	20094	0.0031	0.0027	0.250907	no	0.0764245	EB
rolltype_yesterday.20094.seeded.bin.propEB	proportion	EB	roll type - seeded	20094	0.0035	0.0026	0.178253	no	0.0764245	EB
rolltype_yesterday.20094.white.bin.prop	proportion	crude	roll type - white	20094	0.0048	0.0026	0.0648699	no	0.116826	EB
rolltype_yesterday.20094.white.bin.propEB	proportion	EB	roll type - white	20094	0.0078	0.0032	0.0147892	no	0.116826	EB
rolltype_yesterday.20094.wholemeal.bin.prop	proportion	crude	roll type - wholemeal	20094	0.0014	0.0023	0.542726	no	0.120132	EB
rolltype_yesterday.20094.wholemeal.bin.propEB	proportion	EB	roll type - wholemeal	20094	0.0027	0.0024	0.260589	no	0.120132	EB
rooibosteacups_yesterday.100410.num.average	average	crude	rooibos tea cups	100410	0.0062	0.0028	0.0268091	no	0.609301	EB
rooibosteacups_yesterday.100410.num.averageEB	average	EB	rooibos tea cups	100410	0.0071	0.0028	0.0112218	no	0.609301	EB
rooibosteacups_yesterday.100410.num.prop	proportion	crude	rooibos tea cups	100410	0.0087	0.0026	0.000819409	yes	0.609301	EB
rooibosteacups_yesterday.100410.num.propEB	proportion	EB	rooibos tea cups	100410	0.0097	0.0027	0.000327404	yes	0.609301	EB
rosewineglasses_yesterday.100630.num.average	average	crude	rose wine glasses	100630	0.0052	0.0023	0.0237673	no	0.149822	EB
rosewineglasses_yesterday.100630.num.averageEB	average	EB	rose wine glasses	100630	0.0095	0.0025	0.000144696	yes	0.149822	EB
rosewineglasses_yesterday.100630.num.prop	proportion	crude	rose wine glasses	100630	0.0048	0.0023	0.0368921	no	0.149822	EB
rosewineglasses_yesterday.100630.num.propEB	proportion	EB	rose wine glasses	100630	0.0085	0.0024	0.000397608	yes	0.149822	EB
saltnutservings_yesterday.102430.num.average	average	crude	salted nut servings	102430	0.0039	0.0027	0.148614	no	0.0797679	crude
saltnutservings_yesterday.102430.num.averageEB	average	EB	salted nut servings	102430	0.0026	0.0026	0.317311	no	0.0797679	crude
saltnutservings_yesterday.102430.num.prop	proportion	crude	salted nut servings	102430	0.0063	0.0027	0.0196307	no	0.0797679	crude
saltnutservings_yesterday.102430.num.propEB	proportion	EB	salted nut servings	102430	0.0051	0.0026	0.0498162	no	0.0797679	crude
saltpeanutservings_yesterday.102410.num.average	average	crude	salted peanut servings	102410	0.0014	0.0023	0.542726	no	0.249252	EB
saltpeanutservings_yesterday.102410.num.averageEB	average	EB	salted peanut servings	102410	0.0041	0.0024	0.0875745	no	0.249252	EB
saltpeanutservings_yesterday.102410.num.prop	proportion	crude	salted peanut servings	102410	0.0029	0.0025	0.246049	no	0.249252	EB
saltpeanutservings_yesterday.102410.num.propEB	proportion	EB	salted peanut servings	102410	0.0072	0.0026	0.00561888	no	0.249252	EB
satsumaservings_yesterday.104540.num.average	average	crude	satsuma servings	104540	0.0133	0.0027	8.39618e-07	yes	0.295929	crude
satsumaservings_yesterday.104540.num.averageEB	average	EB	satsuma servings	104540	0.013	0.0028	3.43624e-06	yes	0.295929	crude
satsumaservings_yesterday.104540.num.prop	proportion	crude	satsuma servings	104540	0.0163	0.0027	1.5697e-09	yes	0.295929	crude
satsumaservings_yesterday.104540.num.propEB	proportion	EB	satsuma servings	104540	0.0141	0.0027	1.76789e-07	yes	0.295929	crude
sausageservings_yesterday.103010.num.average	average	crude	sausage servings	103010	0.0072	0.0027	0.00766076	no	0.0292321	EB
sausageservings_yesterday.103010.num.averageEB	average	EB	sausage servings	103010	0.0089	0.0028	0.00148003	no	0.0292321	EB
sausageservings_yesterday.103010.num.prop	proportion	crude	sausage servings	103010	0.0071	0.0026	0.00631867	no	0.0292321	equal
sausageservings_yesterday.103010.num.propEB	proportion	EB	sausage servings	103010	0.0071	0.0028	0.0112218	no	0.0292321	equal
savorybiscuitservings_yesterday.102470.num.average	average	crude	savory biscuit servings	102470	0.0023	0.0025	0.357573	no	0.0466394	crude
savorybiscuitservings_yesterday.102470.num.averageEB	average	EB	savory biscuit servings	102470	-0.0007	0.0024	0.770541	no	0.0466394	crude
savorybiscuitservings_yesterday.102470.num.prop	proportion	crude	savory biscuit servings	102470	0.0023	0.0026	0.376364	no	0.0466394	crude
savorybiscuitservings_yesterday.102470.num.propEB	proportion	EB	savory biscuit servings	102470	-0.0014	0.0025	0.575479	no	0.0466394	crude
sconenumber_yesterday.102070.num.average	average	crude	scone number	102070	0.0054	0.0024	0.0244489	no	0.129277	EB
sconenumber_yesterday.102070.num.averageEB	average	EB	scone number	102070	0.0084	0.0024	0.000465258	yes	0.129277	EB
sconenumber_yesterday.102070.num.prop	proportion	crude	scone number	102070	0.0078	0.0025	0.00180851	no	0.129277	EB
sconenumber_yesterday.102070.num.propEB	proportion	EB	scone number	102070	0.0086	0.0025	0.000581714	yes	0.129277	EB
scotcheggservings_yesterday.102970.num.average	average	crude	scotch egg servings	102970	0.0009	0.0025	0.718847	no	0.0250269	crude
scotcheggservings_yesterday.102970.num.averageEB	average	EB	scotch egg servings	102970	-0.0003	0.0024	0.900524	no	0.0250269	crude
scotcheggservings_yesterday.102970.num.prop	proportion	crude	scotch egg servings	102970	0.0018	0.0024	0.453255	no	0.0250269	crude
scotcheggservings_yesterday.102970.num.propEB	proportion	EB	scotch egg servings	102970	0.0002	0.0024	0.933586	no	0.0250269	crude
scotchpancakenumber_yesterday.102020.num.average	average	crude	scotch pancake number	102020	0.0003	0.0021	0.886403	no	0.108336	crude
scotchpancakenumber_yesterday.102020.num.averageEB	average	EB	scotch pancake number	102020	-0.0011	0.0023	0.632465	no	0.108336	crude
scotchpancakenumber_yesterday.102020.num.prop	proportion	crude	scotch pancake number	102020	0.0009	0.0023	0.695572	no	0.108336	EB
scotchpancakenumber_yesterday.102020.num.propEB	proportion	EB	scotch pancake number	102020	0.0016	0.0024	0.504985	no	0.108336	EB
seafood_yesterday.total.num.average	average	crude	seafood servings - any	103150:103160:103170:103180:103190:103200:103210:103220:103230	0.0064	0.0025	0.0104672	no	0.126247	crude
seafood_yesterday.total.num.averageEB	average	EB	seafood servings - any	103150:103160:103170:103180:103190:103200:103210:103220:103230	0.0063	0.0025	0.0117355	no	0.126247	crude
seafood_yesterday.total.num.prop	proportion	crude	seafood servings - any	103150:103160:103170:103180:103190:103200:103210:103220:103230	0.0099	0.0027	0.000245733	yes	0.126247	EB
seafood_yesterday.total.num.propEB	proportion	EB	seafood servings - any	103150:103160:103170:103180:103190:103200:103210:103220:103230	0.0103	0.0027	0.000136285	yes	0.126247	EB
seedservings_yesterday.102450.num.average	average	crude	seed servings	102450	0.0029	0.0024	0.226919	no	0.276694	EB
seedservings_yesterday.102450.num.averageEB	average	EB	seed servings	102450	0.0053	0.0024	0.027221	no	0.276694	EB
seedservings_yesterday.102450.num.prop	proportion	crude	seed servings	102450	0.006	0.0023	0.0090888	no	0.276694	EB
seedservings_yesterday.102450.num.propEB	proportion	EB	seed servings	102450	0.0087	0.0024	0.000288961	yes	0.276694	EB
shellfish_yesterday.total.num.average	average	crude	shellfish servings - any	103200:103210:103220	0.0039	0.0023	0.0899518	no	0.0854187	crude
shellfish_yesterday.total.num.averageEB	average	EB	shellfish servings - any	103200:103210:103220	0.0005	0.0026	0.847501	no	0.0854187	crude
shellfish_yesterday.total.num.prop	proportion	crude	shellfish servings - any	103200:103210:103220	0.0054	0.0022	0.0141063	no	0.0854187	crude
shellfish_yesterday.total.num.propEB	proportion	EB	shellfish servings - any	103200:103210:103220	0.0026	0.0025	0.29834	no	0.0854187	crude
shellfishservings_yesterday.103220.num.average	average	crude	shellfish servings	103220	0.0037	0.0024	0.123155	no	0.0106922	crude
shellfishservings_yesterday.103220.num.averageEB	average	EB	shellfish servings	103220	0.0033	0.0024	0.169131	no	0.0106922	crude
shellfishservings_yesterday.103220.num.prop	proportion	crude	shellfish servings	103220	0.0052	0.0022	0.0180966	no	0.0106922	EB
shellfishservings_yesterday.103220.num.propEB	proportion	EB	shellfish servings	103220	0.0058	0.0022	0.00837999	no	0.0106922	EB
sidesaladservings_yesterday.104090.num.average	average	crude	side salad servings	104090	0.0184	0.0032	8.92434e-09	yes	0.212119	EB
sidesaladservings_yesterday.104090.num.averageEB	average	EB	side salad servings	104090	0.0198	0.0032	6.11258e-10	yes	0.212119	EB
sidesaladservings_yesterday.104090.num.prop	proportion	crude	side salad servings	104090	0.0162	0.0028	7.22049e-09	yes	0.212119	EB
sidesaladservings_yesterday.104090.num.propEB	proportion	EB	side salad servings	104090	0.0184	0.0028	4.98348e-11	yes	0.212119	EB
singlecrustpieslices_yesterday.101980.num.average	average	crude	single crust pie slices	101980	0.0013	0.0027	0.630174	no	0.0115973	crude
singlecrustpieslices_yesterday.101980.num.averageEB	average	EB	single crust pie slices	101980	-0.0001	0.0025	0.968093	no	0.0115973	crude
singlecrustpieslices_yesterday.101980.num.prop	proportion	crude	single crust pie slices	101980	0.0018	0.0029	0.534804	no	0.0115973	crude
singlecrustpieslices_yesterday.101980.num.propEB	proportion	EB	single crust pie slices	101980	0.0006	0.0025	0.81033	no	0.0115973	crude
skinremovedfrompoultry_yesterday.103130.any.bin.prop	proportion	crude	remove skin from poultry	103130	0.0073	0.0027	0.00685714	no	0.11693	crude
skinremovedfrompoultry_yesterday.103130.any.bin.propEB	proportion	EB	remove skin from poultry	103130	0.007	0.0028	0.0124193	no	0.11693	crude
snackpotservings_yesterday.102760.num.average	average	crude	snackpot servings	102760	-0.0008	0.0023	0.727971	no	0.051945	EB
snackpotservings_yesterday.102760.num.averageEB	average	EB	snackpot servings	102760	0.0016	0.0025	0.522173	no	0.051945	EB
snackpotservings_yesterday.102760.num.prop	proportion	crude	snackpot servings	102760	-0.0014	0.0023	0.542726	no	0.051945	EB
snackpotservings_yesterday.102760.num.propEB	proportion	EB	snackpot servings	102760	0.0024	0.0025	0.337055	no	0.051945	EB
softcheeseservings_yesterday.102830.num.average	average	crude	soft cheese servings	102830	0.0103	0.0027	0.000136285	yes	0.124484	EB
softcheeseservings_yesterday.102830.num.averageEB	average	EB	soft cheese servings	102830	0.0104	0.0025	3.18248e-05	yes	0.124484	EB
softcheeseservings_yesterday.102830.num.prop	proportion	crude	soft cheese servings	102830	0.0104	0.0026	6.33425e-05	yes	0.124484	EB
softcheeseservings_yesterday.102830.num.propEB	proportion	EB	soft cheese servings	102830	0.0114	0.0026	1.16191e-05	yes	0.124484	EB
soup_yesterday.total.num.average	average	crude	soup servings - any	102530:102540:102620	0.0117	0.0028	2.93346e-05	yes	0.16987	EB
soup_yesterday.total.num.averageEB	average	EB	soup servings - any	102530:102540:102620	0.013	0.0028	3.43624e-06	yes	0.16987	EB
soup_yesterday.total.num.prop	proportion	crude	soup servings - any	102530:102540:102620	0.01	0.0025	6.33425e-05	yes	0.16987	EB
soup_yesterday.total.num.propEB	proportion	EB	soup servings - any	102530:102540:102620	0.0101	0.0026	0.000102492	yes	0.16987	EB
soyadessertservings_yesterday.102170.num.average	average	crude	soya dessert servings	102170	0.0021	0.0027	0.4367	no	0.272852	crude
soyadessertservings_yesterday.102170.num.averageEB	average	EB	soya dessert servings	102170	0.0013	0.0025	0.603064	no	0.272852	crude
soyadessertservings_yesterday.102170.num.prop	proportion	crude	soya dessert servings	102170	0.0008	0.0024	0.738883	no	0.272852	EB
soyadessertservings_yesterday.102170.num.propEB	proportion	EB	soya dessert servings	102170	0.0033	0.0024	0.169131	no	0.272852	EB
specialdiet_yesterday.20086.glutenfree.bin.prop	proportion	crude	special diet - gluten free	20086	0.0054	0.0024	0.0244489	no	0.756946	crude
specialdiet_yesterday.20086.glutenfree.bin.propEB	proportion	EB	special diet - gluten free	20086	0.003	0.0023	0.192115	no	0.756946	crude
specialdiet_yesterday.20086.lactosefree.bin.prop	proportion	crude	special diet - lactose free	20086	0.0057	0.0024	0.017549	no	0.731556	EB
specialdiet_yesterday.20086.lactosefree.bin.propEB	proportion	EB	special diet - lactose free	20086	0.0064	0.0024	0.00766076	no	0.731556	EB
specialdiet_yesterday.20086.lowcal.bin.prop	proportion	crude	special diet - low calorie	20086	0.0456	0.0038	3.55296e-33	yes	0.554569	crude
specialdiet_yesterday.20086.lowcal.bin.propEB	proportion	EB	special diet - low calorie	20086	0.0431	0.0037	2.33126e-31	yes	0.554569	crude
specialdiet_yesterday.20086.veg.bin.prop	proportion	crude	special diet - vegan/vegetarian	20086	0.0185	0.0027	7.29e-12	yes	0.799464	crude
specialdiet_yesterday.20086.veg.bin.propEB	proportion	EB	special diet - vegan/vegetarian	20086	0.0152	0.0026	5.03069e-09	yes	0.799464	crude
specialdiet_yesterday.20086.vegan.bin.prop	proportion	crude	special diet - vegan	20086	0.0018	0.0026	0.488744	no	0.702312	crude
specialdiet_yesterday.20086.vegan.bin.propEB	proportion	EB	special diet - vegan	20086	0.0014	0.0026	0.590258	no	0.702312	crude
specialdiet_yesterday.20086.veget.bin.prop	proportion	crude	special diet - vegetarian	20086	0.0186	0.0026	8.43796e-13	yes	0.793716	crude
specialdiet_yesterday.20086.veget.bin.propEB	proportion	EB	special diet - vegetarian	20086	0.015	0.0026	7.96342e-09	yes	0.793716	crude
spinachservings_yesterday.104300.num.average	average	crude	spinach servings	104300	0.0078	0.0026	0.0026998	no	0.169268	crude
spinachservings_yesterday.104300.num.averageEB	average	EB	spinach servings	104300	0.0058	0.0027	0.031702	no	0.169268	crude
spinachservings_yesterday.104300.num.prop	proportion	crude	spinach servings	104300	0.006	0.0027	0.0262683	no	0.169268	crude
spinachservings_yesterday.104300.num.propEB	proportion	EB	spinach servings	104300	0.0043	0.0028	0.124608	no	0.169268	crude
spiritsglasses_yesterday.100730.num.average	average	crude	spirits glasses	100730	0.0086	0.0025	0.000581714	yes	0.515292	EB
spiritsglasses_yesterday.100730.num.averageEB	average	EB	spirits glasses	100730	0.0092	0.0026	0.000402466	yes	0.515292	EB
spiritsglasses_yesterday.100730.num.prop	proportion	crude	spirits glasses	100730	0.0115	0.0024	1.65402e-06	yes	0.515292	EB
spiritsglasses_yesterday.100730.num.propEB	proportion	EB	spirits glasses	100730	0.0134	0.0025	8.3222e-08	yes	0.515292	EB
spongepuddingservings_yesterday.102210.num.average	average	crude	sponge pudding servings	102210	-0.0002	0.0024	0.933586	no	0.0411506	EB
spongepuddingservings_yesterday.102210.num.averageEB	average	EB	sponge pudding servings	102210	0.0017	0.0025	0.496504	no	0.0411506	EB
spongepuddingservings_yesterday.102210.num.prop	proportion	crude	sponge pudding servings	102210	-1.5171e-05	0.0024	0.994956	no	0.0411506	EB
spongepuddingservings_yesterday.102210.num.propEB	proportion	EB	sponge pudding servings	102210	0.0005	0.0026	0.847501	no	0.0411506	EB
spreadsaucetype_yesterday.20088.anysauce.bin.prop	proportion	crude	spread/sauce type - any	20088	0.0169	0.0029	5.62348e-09	yes	0.0979302	EB
spreadsaucetype_yesterday.20088.anysauce.bin.propEB	proportion	EB	spread/sauce type - any	20088	0.0182	0.0031	4.33259e-09	yes	0.0979302	EB
spreadsaucetype_yesterday.20088.brown.bin.prop	proportion	crude	spread/sauce type - brown	20088	0.0088	0.0029	0.00240949	no	0.108546	EB
spreadsaucetype_yesterday.20088.brown.bin.propEB	proportion	EB	spread/sauce type - brown	20088	0.0096	0.0029	0.000931811	yes	0.108546	EB
spreadsaucetype_yesterday.20088.cheese.bin.prop	proportion	crude	spread/sauce type - cheese	20088	0.0005	0.0026	0.847501	no	0.0286204	EB
spreadsaucetype_yesterday.20088.cheese.bin.propEB	proportion	EB	spread/sauce type - cheese	20088	0.002	0.0026	0.441756	no	0.0286204	EB
spreadsaucetype_yesterday.20088.chutney.bin.prop	proportion	crude	spread/sauce type - chutney	20088	0.0127	0.0029	1.19055e-05	yes	0.137351	EB
spreadsaucetype_yesterday.20088.chutney.bin.propEB	proportion	EB	spread/sauce type - chutney	20088	0.0129	0.0029	8.65623e-06	yes	0.137351	EB
spreadsaucetype_yesterday.20088.cream.bin.prop	proportion	crude	spread/sauce type - cream	20088	0.0125	0.0028	8.03363e-06	yes	0.0734225	EB
spreadsaucetype_yesterday.20088.cream.bin.propEB	proportion	EB	spread/sauce type - cream	20088	0.0147	0.0029	3.99984e-07	yes	0.0734225	EB
spreadsaucetype_yesterday.20088.dressing.bin.prop	proportion	crude	spread/sauce type - dressing	20088	0.0141	0.0026	5.85818e-08	yes	0.139682	crude
spreadsaucetype_yesterday.20088.dressing.bin.propEB	proportion	EB	spread/sauce type - dressing	20088	0.0134	0.0026	2.55197e-07	yes	0.139682	crude
spreadsaucetype_yesterday.20088.gravy.bin.prop	proportion	crude	spread/sauce type - gravy	20088	0.0099	0.0028	0.000406674	yes	0.0839987	EB
spreadsaucetype_yesterday.20088.gravy.bin.propEB	proportion	EB	spread/sauce type - gravy	20088	0.0114	0.003	0.000144696	yes	0.0839987	EB
spreadsaucetype_yesterday.20088.guacamole.bin.prop	proportion	crude	spread/sauce type - guacamole	20088	-0.0012	0.0024	0.617075	no	0.0414795	EB
spreadsaucetype_yesterday.20088.guacamole.bin.propEB	proportion	EB	spread/sauce type - guacamole	20088	0.0022	0.0026	0.397467	no	0.0414795	EB
spreadsaucetype_yesterday.20088.hummus.bin.prop	proportion	crude	spread/sauce type - hummus	20088	0.0117	0.0026	6.79535e-06	yes	0.249737	crude
spreadsaucetype_yesterday.20088.hummus.bin.propEB	proportion	EB	spread/sauce type - hummus	20088	0.0114	0.0026	1.16191e-05	yes	0.249737	crude
spreadsaucetype_yesterday.20088.jamhoney.bin.prop	proportion	crude	spread/sauce type - jam	20088	0.0234	0.003	6.19072e-15	yes	0.353909	crude
spreadsaucetype_yesterday.20088.jamhoney.bin.propEB	proportion	EB	spread/sauce type - jam	20088	0.0226	0.0031	3.09214e-13	yes	0.353909	crude
spreadsaucetype_yesterday.20088.ketchup.bin.prop	proportion	crude	spread/sauce type - ketchup	20088	0.0156	0.0037	2.48436e-05	yes	0.122617	EB
spreadsaucetype_yesterday.20088.ketchup.bin.propEB	proportion	EB	spread/sauce type - ketchup	20088	0.0169	0.0033	3.03578e-07	yes	0.122617	EB
spreadsaucetype_yesterday.20088.mayo.bin.prop	proportion	crude	spread/sauce type - mayonnaise	20088	0.0165	0.0029	1.27296e-08	yes	0.178331	EB
spreadsaucetype_yesterday.20088.mayo.bin.propEB	proportion	EB	spread/sauce type - mayonnaise	20088	0.0184	0.003	8.60566e-10	yes	0.178331	EB
spreadsaucetype_yesterday.20088.oil.bin.prop	proportion	crude	spread/sauce type - oil	20088	0.0033	0.0023	0.151349	no	0.121148	crude
spreadsaucetype_yesterday.20088.oil.bin.propEB	proportion	EB	spread/sauce type - oil	20088	0.0032	0.0022	0.145795	no	0.121148	crude
spreadsaucetype_yesterday.20088.peanutbutter.bin.prop	proportion	crude	spread/sauce type - peanut butter	20088	0.0071	0.003	0.0179491	no	0.305288	crude
spreadsaucetype_yesterday.20088.peanutbutter.bin.propEB	proportion	EB	spread/sauce type - peanut butter	20088	0.0057	0.003	0.0574331	no	0.305288	crude
spreadsaucetype_yesterday.20088.pesto.bin.prop	proportion	crude	spread/sauce type - pesto	20088	-0.0003	0.0026	0.90814	no	0.0437131	EB
spreadsaucetype_yesterday.20088.pesto.bin.propEB	proportion	EB	spread/sauce type - pesto	20088	0.0021	0.0025	0.400908	no	0.0437131	EB
spreadsaucetype_yesterday.20088.tomato.bin.prop	proportion	crude	spread/sauce type - tomato	20088	-0.0019	0.0024	0.428555	no	0.060481	EB
spreadsaucetype_yesterday.20088.tomato.bin.propEB	proportion	EB	spread/sauce type - tomato	20088	0.0006	0.0023	0.794193	no	0.060481	EB
spreadsaucetype_yesterday.20088.whitecream.bin.prop	proportion	crude	spread/sauce type - white/cream	20088	0.0066	0.0024	0.00595953	no	0.0603259	crude
spreadsaucetype_yesterday.20088.whitecream.bin.propEB	proportion	EB	spread/sauce type - white/cream	20088	0.0048	0.0023	0.0368921	no	0.0603259	crude
spreadsaucetype_yesterday.20088.yeast.bin.prop	proportion	crude	spread/sauce type - yeast	20088	0.0169	0.0026	8.032e-11	yes	0.365472	crude
spreadsaucetype_yesterday.20088.yeast.bin.propEB	proportion	EB	spread/sauce type - yeast	20088	0.0167	0.0029	8.4804e-09	yes	0.365472	crude
spreadtype_breadcrackers_yesterday.20087.any.bin.prop	proportion	crude	spread type - any	20087	0.0301	0.0033	7.42887e-20	yes	0.439713	EB
spreadtype_breadcrackers_yesterday.20087.any.bin.propEB	proportion	EB	spread type - any	20087	0.0332	0.0034	1.59574e-22	yes	0.439713	EB
spreadtype_breadcrackers_yesterday.20087.butter.bin.prop	proportion	crude	spread type - butter	20087	0.0321	0.0033	2.30695e-22	yes	0.504381	EB
spreadtype_breadcrackers_yesterday.20087.butter.bin.propEB	proportion	EB	spread type - butter	20087	0.034	0.0033	6.8276e-25	yes	0.504381	EB
spreadtype_breadcrackers_yesterday.20087.dairy.bin.prop	proportion	crude	spread type - dairy	20087	0.01	0.0027	0.000212474	yes	0.406255	crude
spreadtype_breadcrackers_yesterday.20087.dairy.bin.propEB	proportion	EB	spread type - dairy	20087	0.0083	0.0026	0.00141141	no	0.406255	crude
spreadtype_breadcrackers_yesterday.20087.lowchol.bin.prop	proportion	crude	spread type - low cholesterol	20087	0.0086	0.0025	0.000581714	yes	0.50749	crude
spreadtype_breadcrackers_yesterday.20087.lowchol.bin.propEB	proportion	EB	spread type - low cholesterol	20087	0.008	0.0023	0.000504679	yes	0.50749	crude
spreadtype_breadcrackers_yesterday.20087.lowfat.bin.prop	proportion	crude	spread type - low fat	20087	0.0158	0.0027	4.8613e-09	yes	0.422982	EB
spreadtype_breadcrackers_yesterday.20087.lowfat.bin.propEB	proportion	EB	spread type - low fat	20087	0.0196	0.0027	3.89216e-13	yes	0.422982	EB
spreadtype_breadcrackers_yesterday.20087.margarine.bin.prop	proportion	crude	spread type - margarine	20087	0.0181	0.0033	4.13824e-08	yes	0.498684	EB
spreadtype_breadcrackers_yesterday.20087.margarine.bin.propEB	proportion	EB	spread type - margarine	20087	0.0204	0.0032	1.82963e-10	yes	0.498684	EB
spreadtype_breadcrackers_yesterday.20087.oliveoil.bin.prop	proportion	crude	spread type - olive oil	20087	0.0082	0.0027	0.00238916	no	0.532788	EB
spreadtype_breadcrackers_yesterday.20087.oliveoil.bin.propEB	proportion	EB	spread type - olive oil	20087	0.0121	0.0029	3.0139e-05	yes	0.532788	EB
spreadtype_breadcrackers_yesterday.20087.other.bin.prop	proportion	crude	spread type - other	20087	0.0019	0.0025	0.447255	no	0.103318	crude
spreadtype_breadcrackers_yesterday.20087.other.bin.propEB	proportion	EB	spread type - other	20087	0.0012	0.0025	0.631227	no	0.103318	crude
spreadtype_breadcrackers_yesterday.20087.soya.bin.prop	proportion	crude	spread type - soya	20087	0.0036	0.0023	0.117532	no	0.596451	crude
spreadtype_breadcrackers_yesterday.20087.soya.bin.propEB	proportion	EB	spread type - soya	20087	0.0032	0.0025	0.200545	no	0.596451	crude
sproutsservings_yesterday.104310.num.average	average	crude	sprouts servings	104310	0.0024	0.0026	0.355967	no	0.0652065	EB
sproutsservings_yesterday.104310.num.averageEB	average	EB	sprouts servings	104310	0.004	0.0028	0.153127	no	0.0652065	EB
sproutsservings_yesterday.104310.num.prop	proportion	crude	sprouts servings	104310	0.0039	0.0025	0.11876	no	0.0652065	EB
sproutsservings_yesterday.104310.num.propEB	proportion	EB	sprouts servings	104310	0.0042	0.0025	0.0929573	no	0.0652065	EB
standardteacups_yesterday.100400.num.average	average	crude	standard tea cups	100400	0.0509	0.0039	6.24869e-39	yes	0.829017	crude
standardteacups_yesterday.100400.num.averageEB	average	EB	standard tea cups	100400	0.0501	0.0039	9.0394e-38	yes	0.829017	crude
standardteacups_yesterday.100400.num.prop	proportion	crude	standard tea cups	100400	0.0361	0.0032	1.62422e-29	yes	0.829017	crude
standardteacups_yesterday.100400.num.propEB	proportion	EB	standard tea cups	100400	0.0313	0.0034	3.38876e-20	yes	0.829017	crude
starchyfoodservings_yesterday.102700.any.bin.prop	proportion	crude	starchy foods - any	102700	0.0099	0.0023	1.67478e-05	yes	0.126517	EB
starchyfoodservings_yesterday.102700.any.bin.propEB	proportion	EB	starchy foods - any	102700	0.0117	0.0026	6.79535e-06	yes	0.126517	EB
stewedfruitservings_yesterday.104410.num.average	average	crude	stewed fruit servings	104410	0.0164	0.0028	4.70898e-09	yes	0.18279	crude
stewedfruitservings_yesterday.104410.num.averageEB	average	EB	stewed fruit servings	104410	0.0156	0.0028	2.52659e-08	yes	0.18279	crude
stewedfruitservings_yesterday.104410.num.prop	proportion	crude	stewed fruit servings	104410	0.0166	0.0027	7.83928e-10	yes	0.18279	crude
stewedfruitservings_yesterday.104410.num.propEB	proportion	EB	stewed fruit servings	104410	0.0156	0.0028	2.52659e-08	yes	0.18279	crude
sushiservings_yesterday.102750.num.average	average	crude	sushi servings	102750	0.0022	0.0028	0.432035	no	0.0102536	crude
sushiservings_yesterday.102750.num.averageEB	average	EB	sushi servings	102750	0.0006	0.0028	0.830324	no	0.0102536	crude
sushiservings_yesterday.102750.num.prop	proportion	crude	sushi servings	102750	0.0029	0.0027	0.282789	no	0.0102536	crude
sushiservings_yesterday.102750.num.propEB	proportion	EB	sushi servings	102750	0.0014	0.0026	0.590258	no	0.0102536	crude
sweetbiscuitsservings_yesterday.102360.num.average	average	crude	sweet biscuits servings	102360	0.0125	0.0031	5.52435e-05	yes	0.284776	EB
sweetbiscuitsservings_yesterday.102360.num.averageEB	average	EB	sweet biscuits servings	102360	0.0147	0.0031	2.11686e-06	yes	0.284776	EB
sweetbiscuitsservings_yesterday.102360.num.prop	proportion	crude	sweet biscuits servings	102360	0.0135	0.0028	1.42534e-06	yes	0.284776	EB
sweetbiscuitsservings_yesterday.102360.num.propEB	proportion	EB	sweet biscuits servings	102360	0.0161	0.003	8.02051e-08	yes	0.284776	EB
sweetcerealbowls_yesterday.100820.num.average	average	crude	sweet cereal bowls	100820	0.0102	0.0029	0.000436057	yes	0.261585	EB
sweetcerealbowls_yesterday.100820.num.averageEB	average	EB	sweet cereal bowls	100820	0.0111	0.0029	0.000129406	yes	0.261585	EB
sweetcerealbowls_yesterday.100820.num.prop	proportion	crude	sweet cereal bowls	100820	0.0108	0.0031	0.000494218	yes	0.261585	EB
sweetcerealbowls_yesterday.100820.num.propEB	proportion	EB	sweet cereal bowls	100820	0.011	0.0028	8.5452e-05	yes	0.261585	EB
sweetcornservings_yesterday.104320.num.average	average	crude	sweet corn servings	104320	-0.0002	0.0024	0.933586	no	0.068313	EB
sweetcornservings_yesterday.104320.num.averageEB	average	EB	sweet corn servings	104320	0.0018	0.0026	0.488744	no	0.068313	EB
sweetcornservings_yesterday.104320.num.prop	proportion	crude	sweet corn servings	104320	0.002	0.0025	0.423711	no	0.068313	EB
sweetcornservings_yesterday.104320.num.propEB	proportion	EB	sweet corn servings	104320	0.0047	0.0025	0.0601081	no	0.068313	EB
sweetpepperservings_yesterday.104290.num.average	average	crude	sweet pepper servings	104290	0.0127	0.0024	1.21207e-07	yes	0.155784	EB
sweetpepperservings_yesterday.104290.num.averageEB	average	EB	sweet pepper servings	104290	0.0137	0.0027	3.89387e-07	yes	0.155784	EB
sweetpepperservings_yesterday.104290.num.prop	proportion	crude	sweet pepper servings	104290	0.0092	0.0026	0.000402466	yes	0.155784	EB
sweetpepperservings_yesterday.104290.num.propEB	proportion	EB	sweet pepper servings	104290	0.0104	0.0028	0.000203778	yes	0.155784	EB
sweetpotatoservings_yesterday.104330.num.average	average	crude	sweet potato servings	104330	0.008	0.0025	0.00137428	no	0.116491	crude
sweetpotatoservings_yesterday.104330.num.averageEB	average	EB	sweet potato servings	104330	0.007	0.0026	0.00709594	no	0.116491	crude
sweetpotatoservings_yesterday.104330.num.prop	proportion	crude	sweet potato servings	104330	0.0072	0.0025	0.00397675	no	0.116491	crude
sweetpotatoservings_yesterday.104330.num.propEB	proportion	EB	sweet potato servings	104330	0.0053	0.0027	0.0496505	no	0.116491	crude
sweets_yesterday.total.num.average	average	crude	sweets servings - any	102260:102270:102280:102290:102300:102310:102340:102350:102360:102330:102320:102380	0.0325	0.0035	1.60626e-20	yes	0.367242	EB
sweets_yesterday.total.num.averageEB	average	EB	sweets servings - any	102260:102270:102280:102290:102300:102310:102340:102350:102360:102330:102320:102380	0.0369	0.0035	5.4808e-26	yes	0.367242	EB
sweets_yesterday.total.num.prop	proportion	crude	sweets servings - any	102260:102270:102280:102290:102300:102310:102340:102350:102360:102330:102320:102380	0.0357	0.0032	6.67481e-29	yes	0.367242	EB
sweets_yesterday.total.num.propEB	proportion	EB	sweets servings - any	102260:102270:102280:102290:102300:102310:102340:102350:102360:102330:102320:102380	0.038	0.0033	1.10665e-30	yes	0.367242	EB
sweetsservings_yesterday.102330.num.average	average	crude	sweet candy servings - any	102330	0.009	0.0029	0.0019128	no	0.138731	EB
sweetsservings_yesterday.102330.num.averageEB	average	EB	sweet candy servings - any	102330	0.0114	0.0031	0.000235606	yes	0.138731	EB
sweetsservings_yesterday.102330.num.prop	proportion	crude	sweet candy servings - any	102330	0.0174	0.003	6.63149e-09	yes	0.138731	EB
sweetsservings_yesterday.102330.num.propEB	proportion	EB	sweet candy servings - any	102330	0.0193	0.0035	3.50199e-08	yes	0.138731	EB
tea_yesterday.total.num.average	average	crude	tea cups - any	100400:100410:100420:100430:100440	0.0572	0.0041	3.09272e-44	yes	0.823337	EB
tea_yesterday.total.num.averageEB	average	EB	tea cups - any	100400:100410:100420:100430:100440	0.0575	0.0039	3.38313e-49	yes	0.823337	EB
tea_yesterday.total.num.prop	proportion	crude	tea cups - any	100400:100410:100420:100430:100440	0.037	0.0034	1.39904e-27	yes	0.823337	crude
tea_yesterday.total.num.propEB	proportion	EB	tea cups - any	100400:100410:100420:100430:100440	0.0341	0.0034	1.13189e-23	yes	0.823337	crude
tofuservings_yesterday.103270.num.average	average	crude	tofu servings	103270	-0.0018	0.0024	0.453255	no	0.11153	EB
tofuservings_yesterday.103270.num.averageEB	average	EB	tofu servings	103270	-0.0012	0.0025	0.631227	no	0.11153	EB
tofuservings_yesterday.103270.num.prop	proportion	crude	tofu servings	103270	-0.0014	0.0025	0.575479	no	0.11153	equal
tofuservings_yesterday.103270.num.propEB	proportion	EB	tofu servings	103270	-0.0014	0.0026	0.590258	no	0.11153	equal
tspartsweet_yesterday.total.num.average	average	crude	teaspoons of added artificial sweetener	100380:100500:100910	0.0339	0.0039	3.55151e-18	yes	0.813176	EB
tspartsweet_yesterday.total.num.averageEB	average	EB	teaspoons of added artificial sweetener	100380:100500:100910	0.0348	0.0039	4.5351e-19	yes	0.813176	EB
tspartsweet_yesterday.total.num.prop	proportion	crude	teaspoons of added artificial sweetener	100380:100500:100910	0.0348	0.0037	5.183e-21	yes	0.813176	crude
tspartsweet_yesterday.total.num.propEB	proportion	EB	teaspoons of added artificial sweetener	100380:100500:100910	0.0336	0.0034	4.96531e-23	yes	0.813176	crude
tspartsweetincereal_yesterday.100910.num.average	average	crude	teaspoons of artificial sweetener in cereal	100910	0.0134	0.0026	2.55197e-07	yes	0.545726	EB
tspartsweetincereal_yesterday.100910.num.averageEB	average	EB	teaspoons of artificial sweetener in cereal	100910	0.0155	0.0026	2.49874e-09	yes	0.545726	EB
tspartsweetincereal_yesterday.100910.num.prop	proportion	crude	teaspoons of artificial sweetener in cereal	100910	0.0138	0.0027	3.2027e-07	yes	0.545726	EB
tspartsweetincereal_yesterday.100910.num.propEB	proportion	EB	teaspoons of artificial sweetener in cereal	100910	0.014	0.0026	7.25997e-08	yes	0.545726	EB
tspartsweetincoffee_yesterday.100380.num.average	average	crude	teaspoons of artificial sweetener in coffee	100380	0.0226	0.0036	3.43446e-10	yes	0.785083	EB
tspartsweetincoffee_yesterday.100380.num.averageEB	average	EB	teaspoons of artificial sweetener in coffee	100380	0.0232	0.0036	1.16025e-10	yes	0.785083	EB
tspartsweetincoffee_yesterday.100380.num.prop	proportion	crude	teaspoons of artificial sweetener in coffee	100380	0.0215	0.0032	1.8329e-11	yes	0.785083	crude
tspartsweetincoffee_yesterday.100380.num.propEB	proportion	EB	teaspoons of artificial sweetener in coffee	100380	0.0209	0.0031	1.5629e-11	yes	0.785083	crude
tspartsweetintea_yesterday.100500.num.average	average	crude	teaspoons of artificial sweetener in tea	100500	0.0249	0.0032	7.18114e-15	yes	0.829521	EB
tspartsweetintea_yesterday.100500.num.averageEB	average	EB	teaspoons of artificial sweetener in tea	100500	0.0255	0.0032	1.60287e-15	yes	0.829521	EB
tspartsweetintea_yesterday.100500.num.prop	proportion	crude	teaspoons of artificial sweetener in tea	100500	0.0249	0.0029	8.98877e-18	yes	0.829521	crude
tspartsweetintea_yesterday.100500.num.propEB	proportion	EB	teaspoons of artificial sweetener in tea	100500	0.024	0.0027	6.1723e-19	yes	0.829521	crude
tspsugar_yesterday.total.num.average	average	crude	teaspoons of added sugar	100370:100490:100900	0.0404	0.0034	1.46193e-32	yes	0.733384	EB
tspsugar_yesterday.total.num.averageEB	average	EB	teaspoons of added sugar	100370:100490:100900	0.0407	0.0033	5.99159e-35	yes	0.733384	EB
tspsugar_yesterday.total.num.prop	proportion	crude	teaspoons of added sugar	100370:100490:100900	0.0427	0.0032	1.28813e-40	yes	0.733384	crude
tspsugar_yesterday.total.num.propEB	proportion	EB	teaspoons of added sugar	100370:100490:100900	0.0386	0.0033	1.32086e-31	yes	0.733384	crude
tspsugarincereal_yesterday.100900.num.average	average	crude	teaspoons of sugar in cereal	100900	0.0178	0.0024	1.20105e-13	yes	0.482044	EB
tspsugarincereal_yesterday.100900.num.averageEB	average	EB	teaspoons of sugar in cereal	100900	0.0184	0.0025	1.8391e-13	yes	0.482044	EB
tspsugarincereal_yesterday.100900.num.prop	proportion	crude	teaspoons of sugar in cereal	100900	0.0208	0.0027	1.32178e-14	yes	0.482044	crude
tspsugarincereal_yesterday.100900.num.propEB	proportion	EB	teaspoons of sugar in cereal	100900	0.0186	0.0028	3.0766e-11	yes	0.482044	crude
tspsugarincoffee_yesterday.100370.num.average	average	crude	teaspoons of sugar in coffee	100370	0.0224	0.0031	4.98137e-13	yes	0.766657	EB
tspsugarincoffee_yesterday.100370.num.averageEB	average	EB	teaspoons of sugar in coffee	100370	0.0227	0.0031	2.43247e-13	yes	0.766657	EB
tspsugarincoffee_yesterday.100370.num.prop	proportion	crude	teaspoons of sugar in coffee	100370	0.0241	0.0031	7.59296e-15	yes	0.766657	crude
tspsugarincoffee_yesterday.100370.num.propEB	proportion	EB	teaspoons of sugar in coffee	100370	0.0218	0.0031	2.03217e-12	yes	0.766657	crude
tspsugarintea_yesterday.100490.num.average	average	crude	teaspoons of sugar in tea	100490	0.0358	0.0031	7.52188e-31	yes	0.821287	EB
tspsugarintea_yesterday.100490.num.averageEB	average	EB	teaspoons of sugar in tea	100490	0.0362	0.0031	1.66267e-31	yes	0.821287	EB
tspsugarintea_yesterday.100490.num.prop	proportion	crude	teaspoons of sugar in tea	100490	0.0353	0.003	5.79701e-32	yes	0.821287	crude
tspsugarintea_yesterday.100490.num.propEB	proportion	EB	teaspoons of sugar in tea	100490	0.0304	0.003	3.93018e-24	yes	0.821287	crude
turnipservings_yesterday.104360.num.average	average	crude	turnip servings	104360	0.0024	0.0023	0.296727	no	0.0969966	crude
turnipservings_yesterday.104360.num.averageEB	average	EB	turnip servings	104360	0.0012	0.0021	0.567709	no	0.0969966	crude
turnipservings_yesterday.104360.num.prop	proportion	crude	turnip servings	104360	0.0023	0.0023	0.317311	no	0.0969966	EB
turnipservings_yesterday.104360.num.propEB	proportion	EB	turnip servings	104360	0.0024	0.0022	0.275313	no	0.0969966	EB
unsaltnutservings_yesterday.102440.num.average	average	crude	unsalted nut servings	102440	0.0135	0.0024	1.85508e-08	yes	0.310451	EB
unsaltnutservings_yesterday.102440.num.averageEB	average	EB	unsalted nut servings	102440	0.0143	0.0026	3.79791e-08	yes	0.310451	EB
unsaltnutservings_yesterday.102440.num.prop	proportion	crude	unsalted nut servings	102440	0.0146	0.0026	1.96125e-08	yes	0.310451	EB
unsaltnutservings_yesterday.102440.num.propEB	proportion	EB	unsalted nut servings	102440	0.0173	0.0027	1.48015e-10	yes	0.310451	EB
unsaltpeanutservings_yesterday.102420.num.average	average	crude	unsalted peanut servings	102420	-0.0008	0.0023	0.727971	no	0.158508	EB
unsaltpeanutservings_yesterday.102420.num.averageEB	average	EB	unsalted peanut servings	102420	0.0006	0.0023	0.794193	no	0.158508	EB
unsaltpeanutservings_yesterday.102420.num.prop	proportion	crude	unsalted peanut servings	102420	0.0029	0.0023	0.207356	no	0.158508	EB
unsaltpeanutservings_yesterday.102420.num.propEB	proportion	EB	unsalted peanut servings	102420	0.0043	0.0022	0.0506367	no	0.158508	EB
veg_yesterday.total.num.average	average	crude	vegetable servings - any	104060:104070:104080:104090:104100:104110:104120:104130:104140:104150:104160:104170:104180:104190:104200:104210:104230:104240:104250:104270:104280:104290:104300:104310:104320:104330:104340:104350:104360:104370:104380	0.0372	0.0034	7.32432e-28	yes	0.389415	EB
veg_yesterday.total.num.averageEB	average	EB	vegetable servings - any	104060:104070:104080:104090:104100:104110:104120:104130:104140:104150:104160:104170:104180:104190:104200:104210:104230:104240:104250:104270:104280:104290:104300:104310:104320:104330:104340:104350:104360:104370:104380	0.0387	0.0036	5.92616e-27	yes	0.389415	EB
veg_yesterday.total.num.prop	proportion	crude	vegetable servings - any	104060:104070:104080:104090:104100:104110:104120:104130:104140:104150:104160:104170:104180:104190:104200:104210:104230:104240:104250:104270:104280:104290:104300:104310:104320:104330:104340:104350:104360:104370:104380	0.0228	0.0029	3.7784e-15	yes	0.389415	EB
veg_yesterday.total.num.propEB	proportion	EB	vegetable servings - any	104060:104070:104080:104090:104100:104110:104120:104130:104140:104150:104160:104170:104180:104190:104200:104210:104230:104240:104250:104270:104280:104290:104300:104310:104320:104330:104340:104350:104360:104370:104380	0.0266	0.0029	4.62544e-20	yes	0.389415	EB
vegalt_yesterday.total.num.average	average	crude	vegetarian alternatives - any	103260:103270:103280:103290	0.0101	0.0023	1.12673e-05	yes	0.282521	EB
vegalt_yesterday.total.num.averageEB	average	EB	vegetarian alternatives - any	103260:103270:103280:103290	0.0106	0.0022	1.44872e-06	yes	0.282521	EB
vegalt_yesterday.total.num.prop	proportion	crude	vegetarian alternatives - any	103260:103270:103280:103290	0.0136	0.0025	5.32806e-08	yes	0.282521	crude
vegalt_yesterday.total.num.propEB	proportion	EB	vegetarian alternatives - any	103260:103270:103280:103290	0.013	0.0024	6.07204e-08	yes	0.282521	crude
vegaltservings_yesterday.103250.any.bin.prop	proportion	crude	vegetarian alternatives - any	103250	0.0136	0.0025	5.32806e-08	yes	0.311212	crude
vegaltservings_yesterday.103250.any.bin.propEB	proportion	EB	vegetarian alternatives - any	103250	0.013	0.0024	6.07204e-08	yes	0.311212	crude
vegburgerservings_yesterday.103260.num.average	average	crude	vegetarian burger servings	103260	-0.0012	0.0023	0.601852	no	0.146604	EB
vegburgerservings_yesterday.103260.num.averageEB	average	EB	vegetarian burger servings	103260	-0.0002	0.0022	0.927565	no	0.146604	EB
vegburgerservings_yesterday.103260.num.prop	proportion	crude	vegetarian burger servings	103260	0.0014	0.0023	0.542726	no	0.146604	crude
vegburgerservings_yesterday.103260.num.propEB	proportion	EB	vegetarian burger servings	103260	0.001	0.0023	0.66372	no	0.146604	crude
vegpiecesservings_yesterday.104070.num.average	average	crude	vegetable pieces servings	104070	0.004	0.0023	0.0820118	no	0.0820374	crude
vegpiecesservings_yesterday.104070.num.averageEB	average	EB	vegetable pieces servings	104070	0.0032	0.0025	0.200545	no	0.0820374	crude
vegpiecesservings_yesterday.104070.num.prop	proportion	crude	vegetable pieces servings	104070	0.0038	0.0023	0.0984991	no	0.0820374	EB
vegpiecesservings_yesterday.104070.num.propEB	proportion	EB	vegetable pieces servings	104070	0.0045	0.0024	0.0607927	no	0.0820374	EB
vitamin_yesterday.20084.calcium.bin.prop	proportion	crude	vitamin - calcium	20084	0.0113	0.0026	1.38545e-05	yes	0.652701	crude
vitamin_yesterday.20084.calcium.bin.propEB	proportion	EB	vitamin - calcium	20084	0.0095	0.0028	0.000691677	yes	0.652701	crude
vitamin_yesterday.20084.chromium.bin.prop	proportion	crude	vitamin - chromium	20084	0.0028	0.0026	0.281515	no	0.284124	EB
vitamin_yesterday.20084.chromium.bin.propEB	proportion	EB	vitamin - chromium	20084	0.0032	0.0025	0.200545	no	0.284124	EB
vitamin_yesterday.20084.eveningprimrose.bin.prop	proportion	crude	vitamin - evening primrose	20084	0.0092	0.0025	0.000233234	yes	0.711485	crude
vitamin_yesterday.20084.eveningprimrose.bin.propEB	proportion	EB	vitamin - evening primrose	20084	0.008	0.0024	0.000858121	yes	0.711485	crude
vitamin_yesterday.20084.fishoil.bin.prop	proportion	crude	vitamin - fish oil	20084	0.0291	0.0029	1.07521e-23	yes	0.714536	crude
vitamin_yesterday.20084.fishoil.bin.propEB	proportion	EB	vitamin - fish oil	20084	0.0251	0.0029	4.92167e-18	yes	0.714536	crude
vitamin_yesterday.20084.folicacid.bin.prop	proportion	crude	vitamin - folic acid	20084	0.0032	0.0023	0.164133	no	0.520064	EB
vitamin_yesterday.20084.folicacid.bin.propEB	proportion	EB	vitamin - folic acid	20084	0.0034	0.0023	0.139338	no	0.520064	EB
vitamin_yesterday.20084.glucochondro.bin.prop	proportion	crude	vitamin - glucosamine/chondroitin	20084	0.0225	0.0028	9.30353e-16	yes	0.680601	crude
vitamin_yesterday.20084.glucochondro.bin.propEB	proportion	EB	vitamin - glucosamine/chondroitin	20084	0.0201	0.0028	7.04436e-13	yes	0.680601	crude
vitamin_yesterday.20084.iron.bin.prop	proportion	crude	vitamin - iron	20084	-0.0004	0.0025	0.872881	no	0.373665	crude
vitamin_yesterday.20084.iron.bin.propEB	proportion	EB	vitamin - iron	20084	-0.0008	0.0026	0.758316	no	0.373665	crude
vitamin_yesterday.20084.magnesium.bin.prop	proportion	crude	vitamin - magnesium	20084	0.0065	0.0025	0.00932238	no	0.540957	EB
vitamin_yesterday.20084.magnesium.bin.propEB	proportion	EB	vitamin - magnesium	20084	0.0083	0.0028	0.00303386	no	0.540957	EB
vitamin_yesterday.20084.multi.bin.prop	proportion	crude	vitamin - multi	20084	0.0188	0.0029	9.00605e-11	yes	0.698666	crude
vitamin_yesterday.20084.multi.bin.propEB	proportion	EB	vitamin - multi	20084	0.0183	0.0029	2.78414e-10	yes	0.698666	crude
vitamin_yesterday.20084.selenium.bin.prop	proportion	crude	vitamin - selenium	20084	0.0063	0.0024	0.0086649	no	0.612849	EB
vitamin_yesterday.20084.selenium.bin.propEB	proportion	EB	vitamin - selenium	20084	0.0074	0.0024	0.00204696	no	0.612849	EB
vitamin_yesterday.20084.vitA.bin.prop	proportion	crude	vitamin - vitamin A	20084	0.0061	0.0026	0.0189683	no	0.231849	EB
vitamin_yesterday.20084.vitA.bin.propEB	proportion	EB	vitamin - vitamin A	20084	0.0064	0.0026	0.0138343	no	0.231849	EB
vitamin_yesterday.20084.vitB12.bin.prop	proportion	crude	vitamin - vitamin B12	2008412	0.0038	0.0026	0.143868	no	0.482924	EB
vitamin_yesterday.20084.vitB12.bin.propEB	proportion	EB	vitamin - vitamin B12	2008412	0.0043	0.0025	0.0854324	no	0.482924	EB
vitamin_yesterday.20084.vitB6.bin.prop	proportion	crude	vitamin - vitamin B6	200846	0.0071	0.0027	0.00854779	no	0.49786	EB
vitamin_yesterday.20084.vitB6.bin.propEB	proportion	EB	vitamin - vitamin B6	200846	0.0078	0.0028	0.00534099	no	0.49786	EB
vitamin_yesterday.20084.vitC.bin.prop	proportion	crude	vitamin - vitamin C	20084	0.0116	0.0029	6.33425e-05	yes	0.559059	crude
vitamin_yesterday.20084.vitC.bin.propEB	proportion	EB	vitamin - vitamin C	20084	0.0109	0.0029	0.000170853	yes	0.559059	crude
vitamin_yesterday.20084.vitD.bin.prop	proportion	crude	vitamin - vitamin D	20084	0.0017	0.0025	0.496504	no	0.4919	equal
vitamin_yesterday.20084.vitD.bin.propEB	proportion	EB	vitamin - vitamin D	20084	0.0017	0.0025	0.496504	no	0.4919	equal
vitamin_yesterday.20084.vitE.bin.prop	proportion	crude	vitamin - vitamin E	20084	0.0039	0.0024	0.104163	no	0.48281	EB
vitamin_yesterday.20084.vitE.bin.propEB	proportion	EB	vitamin - vitamin E	20084	0.0042	0.0023	0.0678372	no	0.48281	EB
vitsupuser_yesterday.104670.any.bin.prop	proportion	crude	vitamin use - any	104670	0.0395	0.0033	5.12153e-33	yes	0.699691	crude
vitsupuser_yesterday.104670.any.bin.propEB	proportion	EB	vitamin use - any	104670	0.0337	0.0032	6.20056e-26	yes	0.699691	crude
watercressservings_yesterday.104370.num.average	average	crude	watercress servings	104370	0.005	0.0024	0.0372209	no	0.300889	crude
watercressservings_yesterday.104370.num.averageEB	average	EB	watercress servings	104370	0.0022	0.0022	0.317311	no	0.300889	crude
watercressservings_yesterday.104370.num.prop	proportion	crude	watercress servings	104370	0.0041	0.0025	0.101005	no	0.300889	crude
watercressservings_yesterday.104370.num.propEB	proportion	EB	watercress servings	104370	0.0028	0.0024	0.243345	no	0.300889	crude
waterglasses_yesterday.100150.num.average	average	crude	water glasses	100150	0.0664	0.0038	2.27329e-68	yes	0.698372	crude
waterglasses_yesterday.100150.num.averageEB	average	EB	water glasses	100150	0.0635	0.0037	5.09799e-66	yes	0.698372	crude
waterglasses_yesterday.100150.num.prop	proportion	crude	water glasses	100150	0.0356	0.0035	2.65979e-24	yes	0.698372	crude
waterglasses_yesterday.100150.num.propEB	proportion	EB	water glasses	100150	0.035	0.0036	2.42432e-22	yes	0.698372	crude
whitechocservings_yesterday.102270.num.average	average	crude	white chocolate servings	102270	0.0003	0.0024	0.900524	no	0.00469872	EB
whitechocservings_yesterday.102270.num.averageEB	average	EB	white chocolate servings	102270	0.0021	0.0023	0.36122	no	0.00469872	EB
whitechocservings_yesterday.102270.num.prop	proportion	crude	white chocolate servings	102270	0.0023	0.0023	0.317311	no	0.00469872	EB
whitechocservings_yesterday.102270.num.propEB	proportion	EB	white chocolate servings	102270	0.0043	0.0023	0.0615442	no	0.00469872	EB
whitefishservings_yesterday.103190.num.average	average	crude	white fish servings	103190	0.0056	0.0024	0.0196307	no	0.0540217	EB
whitefishservings_yesterday.103190.num.averageEB	average	EB	white fish servings	103190	0.0068	0.0025	0.00652819	no	0.0540217	EB
whitefishservings_yesterday.103190.num.prop	proportion	crude	white fish servings	103190	0.0045	0.0025	0.0718606	no	0.0540217	EB
whitefishservings_yesterday.103190.num.propEB	proportion	EB	white fish servings	103190	0.0058	0.0024	0.0156634	no	0.0540217	EB
whitepastaservings_yesterday.102710.num.average	average	crude	white pasta servings	102710	0.0043	0.0026	0.0981588	no	0.0951254	EB
whitepastaservings_yesterday.102710.num.averageEB	average	EB	white pasta servings	102710	0.0049	0.0024	0.0411846	no	0.0951254	EB
whitepastaservings_yesterday.102710.num.prop	proportion	crude	white pasta servings	102710	0.0053	0.0024	0.027221	no	0.0951254	EB
whitepastaservings_yesterday.102710.num.propEB	proportion	EB	white pasta servings	102710	0.0058	0.0024	0.0156634	no	0.0951254	EB
whitericeservings_yesterday.102730.num.average	average	crude	white rice servings	102730	0.0021	0.0025	0.400908	no	0.0765309	crude
whitericeservings_yesterday.102730.num.averageEB	average	EB	white rice servings	102730	0.0019	0.0026	0.46492	no	0.0765309	crude
whitericeservings_yesterday.102730.num.prop	proportion	crude	white rice servings	102730	0.0011	0.0026	0.672239	no	0.0765309	EB
whitericeservings_yesterday.102730.num.propEB	proportion	EB	white rice servings	102730	0.0012	0.0026	0.644412	no	0.0765309	EB
whitewineglasses_yesterday.100670.num.average	average	crude	white wine glasses	100670	0.0138	0.0028	8.28331e-07	yes	0.405905	EB
whitewineglasses_yesterday.100670.num.averageEB	average	EB	white wine glasses	100670	0.0167	0.0029	8.4804e-09	yes	0.405905	EB
whitewineglasses_yesterday.100670.num.prop	proportion	crude	white wine glasses	100670	0.0166	0.0028	3.05581e-09	yes	0.405905	EB
whitewineglasses_yesterday.100670.num.propEB	proportion	EB	white wine glasses	100670	0.0187	0.0028	2.41283e-11	yes	0.405905	EB
wholeeggservings_yesterday.102940.num.average	average	crude	whole egg servings	102940	0.0141	0.0027	1.76789e-07	yes	0.161671	EB
wholeeggservings_yesterday.102940.num.averageEB	average	EB	whole egg servings	102940	0.0168	0.0028	1.97318e-09	yes	0.161671	EB
wholeeggservings_yesterday.102940.num.prop	proportion	crude	whole egg servings	102940	0.0114	0.0028	4.67257e-05	yes	0.161671	EB
wholeeggservings_yesterday.102940.num.propEB	proportion	EB	whole egg servings	102940	0.0154	0.003	2.84655e-07	yes	0.161671	EB
wholemealpastaservings_yesterday.102720.num.average	average	crude	wholemeal pasta servings	102720	-0.0009	0.002	0.65271	no	0.0844323	EB
wholemealpastaservings_yesterday.102720.num.averageEB	average	EB	wholemeal pasta servings	102720	-0.0004	0.0024	0.867632	no	0.0844323	EB
wholemealpastaservings_yesterday.102720.num.prop	proportion	crude	wholemeal pasta servings	102720	-0.0005	0.0021	0.811807	no	0.0844323	EB
wholemealpastaservings_yesterday.102720.num.propEB	proportion	EB	wholemeal pasta servings	102720	4.8059e-05	0.0024	0.984024	no	0.0844323	EB
wholewheatcerealbowls_yesterday.100850.num.average	average	crude	whole-wheat cereal bowls	100850	0.0113	0.0028	5.44364e-05	yes	0.455439	EB
wholewheatcerealbowls_yesterday.100850.num.averageEB	average	EB	whole-wheat cereal bowls	100850	0.0138	0.0029	1.9492e-06	yes	0.455439	EB
wholewheatcerealbowls_yesterday.100850.num.prop	proportion	crude	whole-wheat cereal bowls	100850	0.0111	0.0027	3.9376e-05	yes	0.455439	EB
wholewheatcerealbowls_yesterday.100850.num.propEB	proportion	EB	whole-wheat cereal bowls	100850	0.0134	0.0029	3.82467e-06	yes	0.455439	EB
yogurtservings_yesterday.102090.num.average	average	crude	yogurt servings	102090	0.0291	0.003	3.01499e-22	yes	0.433191	crude
yogurtservings_yesterday.102090.num.averageEB	average	EB	yogurt servings	102090	0.0276	0.003	3.5795e-20	yes	0.433191	crude
yogurtservings_yesterday.102090.num.prop	proportion	crude	yogurt servings	102090	0.0304	0.0031	1.05617e-22	yes	0.433191	crude
yogurtservings_yesterday.102090.num.propEB	proportion	EB	yogurt servings	102090	0.0281	0.003	7.48594e-21	yes	0.433191	crude
yogurttype_yesterday.20106.fullfat.bin.prop	proportion	crude	yogurt - full fat	20106	0.0131	0.0028	2.88881e-06	yes	0.324096	crude
yogurttype_yesterday.20106.fullfat.bin.propEB	proportion	EB	yogurt - full fat	20106	0.0114	0.0027	2.41905e-05	yes	0.324096	crude
yogurttype_yesterday.20106.lowfat.bin.prop	proportion	crude	yogurt - low fat	20106	0.0305	0.0031	7.6688e-23	yes	0.372812	EB
yogurttype_yesterday.20106.lowfat.bin.propEB	proportion	EB	yogurt - low fat	20106	0.0309	0.0031	2.10971e-23	yes	0.372812	EB
yorkshirepuddingservings_yesterday.102030.num.average	average	crude	yorkshire pudding servings	102030	0.0028	0.0025	0.262714	no	0.0785951	EB
yorkshirepuddingservings_yesterday.102030.num.averageEB	average	EB	yorkshire pudding servings	102030	0.0059	0.0026	0.0232543	no	0.0785951	EB
yorkshirepuddingservings_yesterday.102030.num.prop	proportion	crude	yorkshire pudding servings	102030	0.0016	0.0024	0.504985	no	0.0785951	EB
yorkshirepuddingservings_yesterday.102030.num.propEB	proportion	EB	yorkshire pudding servings	102030	0.0041	0.0026	0.114813	no	0.0785951	EB
